# Supplementary material for: Validation of population‐level HIV‐1 incidence estimation by cross‐sectional incidence assays in the HPTN 071 (PopART) trial
Source: J Int AIDS Soc. 2021 Dec 12;24(12):e25830. doi: 10.1002/jia2.25830 (PMC8666582; doi:10.1002/jia2.25830)
Supplement: Supplementary file 1 [file JIA2-24-e25830-s001.xlsx]

## Sheet: Data
ID	Sex	Arm	Country	Age	PC0HIV	PC12HIV	PC24HIV	PC12-PC24_time	Rapid Recent/LT	Rapid HIV Result	LAg	VL	DEA Abs	Wash Abs	BioRad_AI
120472	F	B	Zambia	25+		NEG	NEG	1.25	N/A	N/A	N/A	N/A	N/A	N/A	N/A
120471	F	B	Zambia	25+		NEG	NEG	1.25	N/A	N/A	N/A	N/A	N/A	N/A	N/A
120470	M	B	Zambia	18-24		NEG	NEG	1.25	N/A	N/A	N/A	N/A	N/A	N/A	N/A
120469	F	B	Zambia	25+	POS	POS	POS	N/A	N/A	N/A	0.95	39	2.5747	3.4399	74.8481
120468	F	B	Zambia	25+		NEG	NEG	1.25	N/A	N/A	N/A	N/A	N/A	N/A	N/A
120467	F	B	Zambia	25+		NEG	NEG	1.07	N/A	N/A	N/A	N/A	N/A	N/A	N/A
120466	F	B	Zambia	18-24	POS	POS	POS	N/A	LT	POS	5.08	1300	3.3939	3.5678	95.1258
120465	F	B	Zambia	25+	POS	POS	POS	N/A	LT	POS	4.87	2545510	3.4648	3.3607	103.098
120464	F	B	Zambia	25+		NEG	NEG	1.25	N/A	N/A	N/A	N/A	N/A	N/A	N/A
120463	F	B	Zambia	25+		NEG	NEG	1.26	N/A	N/A	N/A	N/A	N/A	N/A	N/A
120462	M	B	Zambia	25+		NEG	NEG	1.21	N/A	N/A	N/A	N/A	N/A	N/A	N/A
120461	F	B	Zambia	25+		NEG	NEG	1.23	N/A	N/A	N/A	N/A	N/A	N/A	N/A
120460	M	B	Zambia	25+		NEG	NEG	1.23	N/A	N/A	N/A	N/A	N/A	N/A	N/A
120459	F	B	Zambia	25+		NEG	NEG	1.26	N/A	N/A	N/A	N/A	N/A	N/A	N/A
120458	F	B	Zambia	25+	POS	POS	POS	N/A	N/A	N/A	4.13	39	3.3684	3.5695	94.3662
120457	F	B	Zambia	25+		NEG	NEG	1.25	N/A	N/A	N/A	N/A	N/A	N/A	N/A
120456	F	B	Zambia	18-24		NEG	NEG	1.28	N/A	N/A	N/A	N/A	N/A	N/A	N/A
120455	F	B	Zambia	25+		NEG	NEG	1.25	N/A	N/A	N/A	N/A	N/A	N/A	N/A
120454	F	B	Zambia	25+	POS	POS	POS	N/A	N/A	N/A	2.06	39	3.3157	3.36	98.6815
120453	F	B	Zambia	25+		NEG	NEG	1.25	N/A	N/A	N/A	N/A	N/A	N/A	N/A
120452	F	B	Zambia	25+		NEG	NEG	1.25	N/A	N/A	N/A	N/A	N/A	N/A	N/A
120451	F	B	Zambia	25+	POS	POS	POS	N/A	N/A	N/A	1.75	39	3.4284	3.3252	103.104
120450	F	B	Zambia	25+		NEG	NEG	1.24	N/A	N/A	N/A	N/A	N/A	N/A	N/A
120449	F	B	Zambia	25+		NEG	NEG	1.25	N/A	N/A	N/A	N/A	N/A	N/A	N/A
120448	F	B	Zambia	25+		NEG	NEG	1.37	N/A	N/A	N/A	N/A	N/A	N/A	N/A
120447	F	B	Zambia	25+		NEG	NEG	1.11	N/A	N/A	N/A	N/A	N/A	N/A	N/A
120446	F	B	Zambia	25+		NEG	NEG	1.24	N/A	N/A	N/A	N/A	N/A	N/A	N/A
120445	F	B	Zambia	18-24		NEG	NEG	1.45	N/A	N/A	N/A	N/A	N/A	N/A	N/A
120444	M	B	Zambia	18-24		NEG	NEG	1.34	N/A	N/A	N/A	N/A	N/A	N/A	N/A
120443	F	B	Zambia	25+		NEG	NEG	0.93	N/A	N/A	N/A	N/A	N/A	N/A	N/A
120442	F	B	Zambia	25+		NEG	NEG	1.24	N/A	N/A	N/A	N/A	N/A	N/A	N/A
120441	M	A	Zambia	18-24		NEG	NEG	1.13	N/A	N/A	N/A	N/A	N/A	N/A	N/A
120440	F	A	Zambia	25+	POS	POS	POS	N/A	N/A	N/A	2.42	39	3.3308	3.3697	98.8456
120439	F	A	Zambia	25+		NEG	NEG	1.15	N/A	N/A	N/A	N/A	N/A	N/A	N/A
120438	F	A	Zambia	25+		NEG	NEG	0.77	N/A	N/A	N/A	N/A	N/A	N/A	N/A
120437	M	A	Zambia	25+		NEG	NEG	1.15	N/A	N/A	N/A	N/A	N/A	N/A	N/A
120436	M	A	Zambia	25+		NEG	NEG	1.01	N/A	N/A	N/A	N/A	N/A	N/A	N/A
120435	F	A	Zambia	25+	POS	POS	POS	N/A	N/A	N/A	1.31	39	2.3151	3.1283	74.0051
120434	M	A	Zambia	25+		NEG	NEG	1.16	N/A	N/A	N/A	N/A	N/A	N/A	N/A
120433	F	A	Zambia	18-24		NEG	NEG	1.17	N/A	N/A	N/A	N/A	N/A	N/A	N/A
120432	F	A	Zambia	25+	POS	POS	POS	N/A	N/A	N/A	4.57	39	3.4019	3.3364	101.963
120431	F	C	Zambia	25+	N/A	POS	POS	N/A	N/A	N/A	4.29	39	3.4273	3.3098	103.55
120430	F	A	Zambia	25+		NEG	NEG	0.92	N/A	N/A	N/A	N/A	N/A	N/A	N/A
120429	F	A	Zambia	25+		NEG	NEG	0.94	N/A	N/A	N/A	N/A	N/A	N/A	N/A
120428	M	A	Zambia	25+		NEG	NEG	0.96	N/A	N/A	N/A	N/A	N/A	N/A	N/A
120427	F	A	Zambia	25+		NEG	NEG	0.95	N/A	N/A	N/A	N/A	N/A	N/A	N/A
120426	F	A	Zambia	18-24		NEG	NEG	0.94	N/A	N/A	N/A	N/A	N/A	N/A	N/A
120425	F	A	Zambia	18-24		NEG	NEG	0.93	N/A	N/A	N/A	N/A	N/A	N/A	N/A
120424	M	A	Zambia	18-24		NEG	NEG	0.92	N/A	N/A	N/A	N/A	N/A	N/A	N/A
120423	F	A	Zambia	25+		NEG	NEG	1.11	N/A	N/A	N/A	N/A	N/A	N/A	N/A
120422	F	A	Zambia	25+	N/A	POS	POS	N/A	LT	POS	5.26	2570	3.4635	3.3897	102.177
120421	F	A	Zambia	25+	N/A	POS	POS	N/A	N/A	N/A	3.79	39	3.384	3.3804	100.106
120420	F	A	Zambia	25+		NEG	NEG	0.96	N/A	N/A	N/A	N/A	N/A	N/A	N/A
120419	M	A	Zambia	18-24		NEG	NEG	0.97	N/A	N/A	N/A	N/A	N/A	N/A	N/A
120418	F	A	Zambia	25+		NEG	NEG	0.92	N/A	N/A	N/A	N/A	N/A	N/A	N/A
120417	F	A	Zambia	18-24		NEG	NEG	0.93	N/A	N/A	N/A	N/A	N/A	N/A	N/A
120416	F	A	Zambia	25+		NEG	NEG	0.89	N/A	N/A	N/A	N/A	N/A	N/A	N/A
120415	F	A	Zambia	25+	N/A	POS	POS	N/A	LT	POS	4.71	23680	3.3834	3.4213	98.8922
120414	F	A	Zambia	25+		NEG	NEG	0.95	N/A	N/A	N/A	N/A	N/A	N/A	N/A
120413	F	A	Zambia	25+		NEG	NEG	0.89	N/A	N/A	N/A	N/A	N/A	N/A	N/A
120412	M	A	Zambia	18-24		NEG	NEG	0.93	N/A	N/A	N/A	N/A	N/A	N/A	N/A
120411	F	A	Zambia	25+		NEG	NEG	0.93	N/A	N/A	N/A	N/A	N/A	N/A	N/A
120410	M	A	Zambia	18-24		NEG	NEG	0.93	N/A	N/A	N/A	N/A	N/A	N/A	N/A
120409	M	A	Zambia	18-24		NEG	NEG	0.87	N/A	N/A	N/A	N/A	N/A	N/A	N/A
120408	F	A	Zambia	18-24		NEG	NEG	0.9	N/A	N/A	N/A	N/A	N/A	N/A	N/A
120407	F	A	Zambia	25+	N/A	POS	POS	N/A	N/A	N/A	3.92	39	3.4089	3.4028	100.179
120406	F	A	Zambia	25+		NEG	NEG	0.93	N/A	N/A	N/A	N/A	N/A	N/A	N/A
120405	F	A	Zambia	18-24		NEG	NEG	0.88	N/A	N/A	N/A	N/A	N/A	N/A	N/A
120404	F	A	Zambia	18-24	N/A	POS	POS	N/A	N/A	N/A	4.32	500	3.3795	3.3715	100.237
120403	F	A	Zambia	25+		NEG	NEG	1.06	N/A	N/A	N/A	N/A	N/A	N/A	N/A
120402	F	A	Zambia	18-24		NEG	NEG	0.88	N/A	N/A	N/A	N/A	N/A	N/A	N/A
120401	F	A	Zambia	25+		NEG	NEG	0.89	N/A	N/A	N/A	N/A	N/A	N/A	N/A
120400	M	A	Zambia	18-24		NEG	NEG	0.92	N/A	N/A	N/A	N/A	N/A	N/A	N/A
120399	F	A	Zambia	25+	N/A	POS	POS	N/A	LT	POS	0.55	39	3.4321	3.3727	101.761
120398	M	A	Zambia	18-24		NEG	NEG	0.97	N/A	N/A	N/A	N/A	N/A	N/A	N/A
120397	M	A	Zambia	25+	N/A	POS	POS	N/A	LT	POS	4.22	128440	3.5077	3.402	103.107
120396	M	A	Zambia	18-24		NEG	NEG	0.91	N/A	N/A	N/A	N/A	N/A	N/A	N/A
120395	F	A	Zambia	18-24		NEG	NEG	0.92	N/A	N/A	N/A	N/A	N/A	N/A	N/A
120394	M	A	Zambia	25+		NEG	NEG	0.93	N/A	N/A	N/A	N/A	N/A	N/A	N/A
120393	F	A	Zambia	25+		NEG	NEG	0.89	N/A	N/A	N/A	N/A	N/A	N/A	N/A
120392	M	A	Zambia	18-24		NEG	NEG	1.57	N/A	N/A	N/A	N/A	N/A	N/A	N/A
120391	F	A	Zambia	25+	N/A	POS	POS	N/A	LT	POS	3.66	1090	3.3919	3.4274	98.9642
120390	F	A	Zambia	25+		NEG	NEG	0.93	N/A	N/A	N/A	N/A	N/A	N/A	N/A
120389	F	A	Zambia	25+		NEG	NEG	0.93	N/A	N/A	N/A	N/A	N/A	N/A	N/A
120388	F	A	Zambia	25+		NEG	NEG	0.92	N/A	N/A	N/A	N/A	N/A	N/A	N/A
120387	F	A	Zambia	25+	N/A	POS	POS	N/A	LT	POS	0.96	39	3.3327	3.3436	99.674
120386	F	A	Zambia	25+	N/A	POS	POS	N/A	N/A	N/A	4.26	39	3.4076	3.6229	94.0572
120385	M	A	Zambia	25+		NEG	NEG	0.88	N/A	N/A	N/A	N/A	N/A	N/A	N/A
120384	F	A	Zambia	25+		NEG	NEG	0.88	N/A	N/A	N/A	N/A	N/A	N/A	N/A
120383	F	A	Zambia	25+		NEG	NEG	0.92	N/A	N/A	N/A	N/A	N/A	N/A	N/A
120382	F	A	Zambia	18-24		NEG	NEG	0.9	N/A	N/A	N/A	N/A	N/A	N/A	N/A
120381	M	A	Zambia	18-24		NEG	NEG	0.91	N/A	N/A	N/A	N/A	N/A	N/A	N/A
120380	F	A	Zambia	25+		NEG	NEG	0.92	N/A	N/A	N/A	N/A	N/A	N/A	N/A
120379	F	A	Zambia	18-24		NEG	NEG	0.96	N/A	N/A	N/A	N/A	N/A	N/A	N/A
120378	F	A	Zambia	25+		NEG	NEG	0.94	N/A	N/A	N/A	N/A	N/A	N/A	N/A
120377	M	A	Zambia	25+		NEG	NEG	1.04	N/A	N/A	N/A	N/A	N/A	N/A	N/A
120376	F	A	Zambia	18-24		NEG	NEG	0.96	N/A	N/A	N/A	N/A	N/A	N/A	N/A
120375	F	B	Zambia	18-24		NEG	NEG	1.48	N/A	N/A	N/A	N/A	N/A	N/A	N/A
120374	F	B	Zambia	25+		NEG	NEG	1.01	N/A	N/A	N/A	N/A	N/A	N/A	N/A
120373	F	B	Zambia	18-24		NEG	NEG	1.17	N/A	N/A	N/A	N/A	N/A	N/A	N/A
120372	F	B	Zambia	18-24		NEG	NEG	1.03	N/A	N/A	N/A	N/A	N/A	N/A	N/A
120371	M	B	Zambia	18-24		NEG	NEG	1.16	N/A	N/A	N/A	N/A	N/A	N/A	N/A
120370	F	B	Zambia	25+		NEG	NEG	1.3	N/A	N/A	N/A	N/A	N/A	N/A	N/A
120369	F	B	Zambia	25+		NEG	NEG	1.04	N/A	N/A	N/A	N/A	N/A	N/A	N/A
120368	F	B	Zambia	18-24		NEG	NEG	1.12	N/A	N/A	N/A	N/A	N/A	N/A	N/A
120367	F	B	Zambia	25+		NEG	NEG	1.16	N/A	N/A	N/A	N/A	N/A	N/A	N/A
120366	F	B	Zambia	18-24		NEG	NEG	1.17	N/A	N/A	N/A	N/A	N/A	N/A	N/A
120365	F	B	Zambia	25+		NEG	NEG	1.04	N/A	N/A	N/A	N/A	N/A	N/A	N/A
120364	F	B	Zambia	25+	N/A	POS	POS	N/A	LT	POS	1.62	39	3.3795	3.5403	95.458
120363	F	B	Zambia	18-24		NEG	NEG	1.05	N/A	N/A	N/A	N/A	N/A	N/A	N/A
120362	F	B	Zambia	25+		NEG	NEG	1.05	N/A	N/A	N/A	N/A	N/A	N/A	N/A
120361	M	B	Zambia	25+	N/A	POS	POS	N/A	LT	POS	3.52	39050	3.3734	3.3531	100.605
120360	F	B	Zambia	18-24		NEG	NEG	1.06	N/A	N/A	N/A	N/A	N/A	N/A	N/A
120359	F	B	Zambia	18-24		NEG	NEG	1.05	N/A	N/A	N/A	N/A	N/A	N/A	N/A
120358	F	B	Zambia	18-24		NEG	NEG	1.05	N/A	N/A	N/A	N/A	N/A	N/A	N/A
120357	F	B	Zambia	25+		NEG	NEG	1.19	N/A	N/A	N/A	N/A	N/A	N/A	N/A
120356	M	B	Zambia	18-24		NEG	NEG	1.05	N/A	N/A	N/A	N/A	N/A	N/A	N/A
120355	F	B	Zambia	18-24		NEG	NEG	1.2	N/A	N/A	N/A	N/A	N/A	N/A	N/A
120354	F	B	Zambia	25+		NEG	NEG	1.31	N/A	N/A	N/A	N/A	N/A	N/A	N/A
120353	M	B	Zambia	18-24		NEG	NEG	1.07	N/A	N/A	N/A	N/A	N/A	N/A	N/A
120352	M	B	Zambia	18-24		NEG	NEG	1.08	N/A	N/A	N/A	N/A	N/A	N/A	N/A
120351	F	B	Zambia	25+		NEG	NEG	1.13	N/A	N/A	N/A	N/A	N/A	N/A	N/A
120350	F	B	Zambia	18-24		NEG	NEG	1.05	N/A	N/A	N/A	N/A	N/A	N/A	N/A
120349	F	B	Zambia	18-24	NEG	NEG	POS	1.26	LT	POS	5.33	39	3.3496	3.3587	99.7291
120348	M	B	Zambia	18-24		NEG	NEG	1.05	N/A	N/A	N/A	N/A	N/A	N/A	N/A
120347	F	B	Zambia	25+		NEG	NEG	1.32	N/A	N/A	N/A	N/A	N/A	N/A	N/A
120346	F	B	Zambia	25+		NEG	NEG	1.19	N/A	N/A	N/A	N/A	N/A	N/A	N/A
120345	F	B	Zambia	18-24		NEG	NEG	1.05	N/A	N/A	N/A	N/A	N/A	N/A	N/A
120344	F	B	Zambia	18-24	N/A	POS	POS	N/A	LT	POS	5.05	11690	3.4289	3.4093	100.575
120343	F	B	Zambia	25+		NEG	NEG	1.2	N/A	N/A	N/A	N/A	N/A	N/A	N/A
120342	M	B	Zambia	25+		NEG	NEG	1.08	N/A	N/A	N/A	N/A	N/A	N/A	N/A
120341	M	B	Zambia	25+		NEG	NEG	1.25	N/A	N/A	N/A	N/A	N/A	N/A	N/A
120340	M	B	Zambia	25+		NEG	NEG	1.38	N/A	N/A	N/A	N/A	N/A	N/A	N/A
120339	M	B	Zambia	25+		NEG	NEG	1.5	N/A	N/A	N/A	N/A	N/A	N/A	N/A
120338	F	B	Zambia	25+		NEG	NEG	1.38	N/A	N/A	N/A	N/A	N/A	N/A	N/A
120337	M	B	Zambia	18-24		NEG	NEG	1.37	N/A	N/A	N/A	N/A	N/A	N/A	N/A
120336	M	B	Zambia	25+		NEG	NEG	1.34	N/A	N/A	N/A	N/A	N/A	N/A	N/A
120335	F	B	Zambia	25+	N/A	POS	POS	N/A	LT	POS	2.38	34550	3.2378	3.5787	90.4742
120334	F	B	Zambia	25+	N/A	POS	POS	N/A	N/A	N/A	3.91	39	3.4292	3.409	100.593
120333	F	B	Zambia	25+	N/A	POS	POS	N/A	N/A	N/A	2.54	39	3.3115	3.3305	99.4295
120332	F	B	Zambia	25+		NEG	NEG	1.4	N/A	N/A	N/A	N/A	N/A	N/A	N/A
120331	F	B	Zambia	25+		NEG	NEG	1.32	N/A	N/A	N/A	N/A	N/A	N/A	N/A
120330	M	B	Zambia	18-24		NEG	NEG	1.4	N/A	N/A	N/A	N/A	N/A	N/A	N/A
120329	F	B	Zambia	18-24		NEG	NEG	1.39	N/A	N/A	N/A	N/A	N/A	N/A	N/A
120328	F	B	Zambia	25+		NEG	NEG	1.3	N/A	N/A	N/A	N/A	N/A	N/A	N/A
120327	F	B	Zambia	25+		NEG	NEG	1.29	N/A	N/A	N/A	N/A	N/A	N/A	N/A
120326	F	B	Zambia	18-24	N/A	POS	POS	N/A	N/A	N/A	4.09	39	3.3691	3.4095	98.8151
120325	F	B	Zambia	25+	N/A	POS	POS	N/A	N/A	N/A	2.05	39	3.461	3.3727	102.618
120324	F	B	Zambia	25+		NEG	NEG	1.28	N/A	N/A	N/A	N/A	N/A	N/A	N/A
120323	F	A	Zambia	18-24		NEG	NEG	1.3	N/A	N/A	N/A	N/A	N/A	N/A	N/A
120322	F	B	Zambia	25+		NEG	NEG	1.3	N/A	N/A	N/A	N/A	N/A	N/A	N/A
120321	F	B	Zambia	18-24		NEG	NEG	1.39	N/A	N/A	N/A	N/A	N/A	N/A	N/A
120320	M	B	Zambia	25+		NEG	NEG	1.34	N/A	N/A	N/A	N/A	N/A	N/A	N/A
120319	M	B	Zambia	18-24		NEG	NEG	1.34	N/A	N/A	N/A	N/A	N/A	N/A	N/A
120318	F	B	Zambia	25+		NEG	NEG	1.32	N/A	N/A	N/A	N/A	N/A	N/A	N/A
120317	F	B	Zambia	18-24		NEG	NEG	1.32	N/A	N/A	N/A	N/A	N/A	N/A	N/A
120316	F	B	Zambia	25+		NEG	NEG	1.37	N/A	N/A	N/A	N/A	N/A	N/A	N/A
120315	F	B	Zambia	18-24		NEG	NEG	1.36	N/A	N/A	N/A	N/A	N/A	N/A	N/A
120314	F	B	Zambia	25+		NEG	NEG	1.33	N/A	N/A	N/A	N/A	N/A	N/A	N/A
120313	F	B	Zambia	25+	N/A	POS	POS	N/A	N/A	N/A	1.77	39	3.3115	3.6081	91.7796
120312	F	B	Zambia	18-24	N/A	POS	POS	N/A	N/A	N/A	2.43	39	3.3856	3.6133	93.6983
120311	M	B	Zambia	25+		NEG	NEG	1.31	N/A	N/A	N/A	N/A	N/A	N/A	N/A
120310	F	B	Zambia	25+		NEG	NEG	1.32	N/A	N/A	N/A	N/A	N/A	N/A	N/A
120309	F	B	Zambia	25+	N/A	POS	POS	N/A	LT	POS	4.81	3760	3.341	3.3585	99.4789
120308	F	B	Zambia	25+		NEG	NEG	1.27	N/A	N/A	N/A	N/A	N/A	N/A	N/A
120307	F	B	Zambia	18-24		NEG	NEG	1.28	N/A	N/A	N/A	N/A	N/A	N/A	N/A
120306	F	B	Zambia	18-24		NEG	NEG	1.44	N/A	N/A	N/A	N/A	N/A	N/A	N/A
120305	F	B	Zambia	25+		NEG	NEG	1.32	N/A	N/A	N/A	N/A	N/A	N/A	N/A
120304	F	B	Zambia	18-24		NEG	NEG	1.3	N/A	N/A	N/A	N/A	N/A	N/A	N/A
120303	F	B	Zambia	25+		NEG	NEG	1.32	N/A	N/A	N/A	N/A	N/A	N/A	N/A
120302	F	B	Zambia	18-24		NEG	NEG	1.39	N/A	N/A	N/A	N/A	N/A	N/A	N/A
120301	F	B	Zambia	25+		NEG	NEG	1.31	N/A	N/A	N/A	N/A	N/A	N/A	N/A
120300	F	B	Zambia	25+		NEG	NEG	1.3	N/A	N/A	N/A	N/A	N/A	N/A	N/A
120299	F	B	Zambia	25+		NEG	NEG	1.33	N/A	N/A	N/A	N/A	N/A	N/A	N/A
120298	F	B	Zambia	25+		NEG	NEG	1.33	N/A	N/A	N/A	N/A	N/A	N/A	N/A
120297	F	B	Zambia	25+		NEG	NEG	1.35	N/A	N/A	N/A	N/A	N/A	N/A	N/A
120296	M	B	Zambia	25+		NEG	NEG	1.32	N/A	N/A	N/A	N/A	N/A	N/A	N/A
120295	F	B	Zambia	25+		NEG	NEG	1.37	N/A	N/A	N/A	N/A	N/A	N/A	N/A
120294	F	B	Zambia	25+		NEG	NEG	1.34	N/A	N/A	N/A	N/A	N/A	N/A	N/A
120293	M	B	Zambia	18-24		NEG	NEG	1.41	N/A	N/A	N/A	N/A	N/A	N/A	N/A
120292	F	B	Zambia	25+		NEG	NEG	1.37	N/A	N/A	N/A	N/A	N/A	N/A	N/A
120291	M	B	Zambia	18-24		NEG	NEG	1.31	N/A	N/A	N/A	N/A	N/A	N/A	N/A
120290	F	B	Zambia	25+		NEG	NEG	1.35	N/A	N/A	N/A	N/A	N/A	N/A	N/A
120289	F	B	Zambia	25+	N/A	POS	POS	N/A	N/A	N/A	2.33	39	3.3236	3.3938	97.9315
120288	M	B	Zambia	25+	N/A	POS	POS	N/A	N/A	N/A	4.35	39	3.4526	3.3717	102.399
120287	F	B	Zambia	25+		NEG	NEG	1.42	N/A	N/A	N/A	N/A	N/A	N/A	N/A
120286	M	B	Zambia	18-24		NEG	NEG	1.33	N/A	N/A	N/A	N/A	N/A	N/A	N/A
120285	F	B	Zambia	25+	N/A	POS	POS	N/A	LT	POS	2.87	190050	3.3797	3.363	100.497
120284	F	B	Zambia	18-24		NEG	NEG	1.23	N/A	N/A	N/A	N/A	N/A	N/A	N/A
120283	F	B	Zambia	25+		NEG	NEG	1.31	N/A	N/A	N/A	N/A	N/A	N/A	N/A
120282	F	B	Zambia	18-24		NEG	NEG	1.33	N/A	N/A	N/A	N/A	N/A	N/A	N/A
120281	M	B	Zambia	18-24		NEG	NEG	1.53	N/A	N/A	N/A	N/A	N/A	N/A	N/A
120280	F	B	Zambia	25+	N/A	POS	POS	N/A	N/A	N/A	4.89	39	3.4387	3.4183	100.597
120279	F	B	Zambia	25+	N/A	POS	POS	N/A	N/A	N/A	4.12	39	3.4466	3.3605	102.562
120278	F	B	Zambia	25+		NEG	NEG	1.33	N/A	N/A	N/A	N/A	N/A	N/A	N/A
120277	M	B	Zambia	25+		NEG	NEG	1.43	N/A	N/A	N/A	N/A	N/A	N/A	N/A
120276	F	B	Zambia	25+		NEG	NEG	1.31	N/A	N/A	N/A	N/A	N/A	N/A	N/A
120275	F	B	Zambia	18-24		NEG	NEG	1.34	N/A	N/A	N/A	N/A	N/A	N/A	N/A
120274	F	B	Zambia	18-24		NEG	NEG	1.45	N/A	N/A	N/A	N/A	N/A	N/A	N/A
120273	M	B	Zambia	25+		NEG	NEG	1.43	N/A	N/A	N/A	N/A	N/A	N/A	N/A
120272	F	B	Zambia	25+	N/A	POS	POS	N/A	LT	POS	3.97	36070	3.3855	3.6037	93.9451
120271	F	B	Zambia	25+	N/A	POS	POS	N/A	N/A	N/A	1.02	39	3.3508	3.3561	99.8421
120270	F	B	Zambia	25+	N/A	POS	POS	N/A	N/A	N/A	1.46	39	3.3037	3.3327	99.1298
120269	M	B	Zambia	25+		NEG	NEG	1.33	N/A	N/A	N/A	N/A	N/A	N/A	N/A
120268	F	B	Zambia	25+	N/A	POS	POS	N/A	N/A	N/A	2.79	39	3.3164	3.3265	99.6964
120267	F	B	Zambia	18-24		NEG	NEG	1.33	N/A	N/A	N/A	N/A	N/A	N/A	N/A
120266	F	B	Zambia	25+		NEG	NEG	1.33	N/A	N/A	N/A	N/A	N/A	N/A	N/A
120265	F	B	Zambia	18-24		NEG	NEG	1.46	N/A	N/A	N/A	N/A	N/A	N/A	N/A
120264	F	B	Zambia	25+		NEG	NEG	1.34	N/A	N/A	N/A	N/A	N/A	N/A	N/A
120263	F	B	Zambia	25+		NEG	NEG	1.38	N/A	N/A	N/A	N/A	N/A	N/A	N/A
120262	F	B	Zambia	25+		NEG	NEG	1.37	N/A	N/A	N/A	N/A	N/A	N/A	N/A
120261	F	B	Zambia	25+	N/A	POS	POS	N/A	LT	POS	3.82	323280	3.5125	3.4127	102.924
120260	F	B	Zambia	18-24		NEG	NEG	1.37	N/A	N/A	N/A	N/A	N/A	N/A	N/A
120259	M	B	Zambia	25+		NEG	NEG	1.34	N/A	N/A	N/A	N/A	N/A	N/A	N/A
120258	F	B	Zambia	18-24		NEG	NEG	1.34	N/A	N/A	N/A	N/A	N/A	N/A	N/A
120257	M	B	Zambia	25+		NEG	NEG	1.36	N/A	N/A	N/A	N/A	N/A	N/A	N/A
120256	F	B	Zambia	25+	N/A	POS	POS	N/A	N/A	N/A	0.74	39	2.4209	3.3122	73.0904
120255	F	B	Zambia	25+	N/A	POS	POS	N/A	N/A	N/A	3.39	39	3.3441	3.3881	98.7013
120254	F	B	Zambia	25+	N/A	POS	POS	N/A	N/A	N/A	0.17	39	0.1997	0.2802	71.2705
120253	F	B	Zambia	25+		NEG	NEG	1.42	N/A	N/A	N/A	N/A	N/A	N/A	N/A
120252	F	B	Zambia	18-24		NEG	NEG	1.37	N/A	N/A	N/A	N/A	N/A	N/A	N/A
120251	F	C	Zambia	25+		NEG	NEG	0.87	N/A	N/A	N/A	N/A	N/A	N/A	N/A
120250	M	C	Zambia	18-24		NEG	NEG	0.96	N/A	N/A	N/A	N/A	N/A	N/A	N/A
120249	F	C	Zambia	25+	N/A	POS	POS	N/A	N/A	N/A	3.47	39	3.3201	3.6138	91.8728
120248	F	C	Zambia	25+		NEG	NEG	0.91	N/A	N/A	N/A	N/A	N/A	N/A	N/A
120247	M	C	Zambia	18-24		NEG	NEG	0.94	N/A	N/A	N/A	N/A	N/A	N/A	N/A
120246	M	C	Zambia	25+		NEG	NEG	0.92	N/A	N/A	N/A	N/A	N/A	N/A	N/A
120245	F	C	Zambia	25+		NEG	NEG	0.88	N/A	N/A	N/A	N/A	N/A	N/A	N/A
120244	F	C	Zambia	18-24		NEG	NEG	0.8	N/A	N/A	N/A	N/A	N/A	N/A	N/A
120243	F	C	Zambia	18-24		NEG	NEG	0.88	N/A	N/A	N/A	N/A	N/A	N/A	N/A
120242	F	C	Zambia	18-24		NEG	NEG	0.89	N/A	N/A	N/A	N/A	N/A	N/A	N/A
120241	M	C	Zambia	25+	N/A	POS	POS	N/A	N/A	N/A	2.25	39	3.4265	3.4045	100.646
120240	F	C	Zambia	25+		NEG	NEG	0.89	N/A	N/A	N/A	N/A	N/A	N/A	N/A
120239	F	C	Zambia	18-24		NEG	NEG	0.93	N/A	N/A	N/A	N/A	N/A	N/A	N/A
120238	F	C	Zambia	25+		NEG	NEG	0.91	N/A	N/A	N/A	N/A	N/A	N/A	N/A
120237	M	C	Zambia	25+		NEG	NEG	0.91	N/A	N/A	N/A	N/A	N/A	N/A	N/A
120236	F	C	Zambia	25+		NEG	NEG	0.97	N/A	N/A	N/A	N/A	N/A	N/A	N/A
120235	F	C	Zambia	18-24		NEG	NEG	1.09	N/A	N/A	N/A	N/A	N/A	N/A	N/A
120234	M	C	Zambia	25+	N/A	POS	POS	N/A	N/A	N/A	4.5	39	3.4176	3.6113	94.6363
120233	F	C	Zambia	25+	N/A	POS	POS	N/A	N/A	N/A	4.38	39	3.4517	3.3405	103.329
120232	F	C	Zambia	25+		NEG	NEG	0.94	N/A	N/A	N/A	N/A	N/A	N/A	N/A
120231	F	C	Zambia	18-24		NEG	NEG	1.17	N/A	N/A	N/A	N/A	N/A	N/A	N/A
120230	M	C	Zambia	25+		NEG	NEG	0.88	N/A	N/A	N/A	N/A	N/A	N/A	N/A
120229	F	C	Zambia	25+		NEG	NEG	0.84	N/A	N/A	N/A	N/A	N/A	N/A	N/A
120228	M	C	Zambia	25+		NEG	NEG	0.92	N/A	N/A	N/A	N/A	N/A	N/A	N/A
120227	M	C	Zambia	25+		NEG	NEG	0.89	N/A	N/A	N/A	N/A	N/A	N/A	N/A
120226	F	C	Zambia	25+		NEG	NEG	0.95	N/A	N/A	N/A	N/A	N/A	N/A	N/A
120225	M	C	Zambia	25+		NEG	NEG	0.88	N/A	N/A	N/A	N/A	N/A	N/A	N/A
120224	M	C	Zambia	18-24		NEG	NEG	0.8	N/A	N/A	N/A	N/A	N/A	N/A	N/A
120223	F	C	Zambia	25+	N/A	POS	POS	N/A	LT	POS	1.98	39	3.3605	3.5742	94.021
120222	F	C	Zambia	18-24		NEG	NEG	0.93	N/A	N/A	N/A	N/A	N/A	N/A	N/A
120221	F	C	Zambia	25+		NEG	NEG	0.82	N/A	N/A	N/A	N/A	N/A	N/A	N/A
120220	F	C	Zambia	25+	N/A	POS	POS	N/A	N/A	N/A	3.97	39	3.4231	3.6331	94.2198
120219	F	C	Zambia	25+		NEG	NEG	0.84	N/A	N/A	N/A	N/A	N/A	N/A	N/A
120218	F	C	Zambia	25+	N/A	POS	POS	N/A	N/A	N/A	2.51	39	3.3875	3.4246	98.9167
120217	F	C	Zambia	25+	NEG	NEG	POS	0.88	LT	POS	4.03	400	3.2835	3.3353	98.4469
120216	F	C	Zambia	18-24		NEG	NEG	0.88	N/A	N/A	N/A	N/A	N/A	N/A	N/A
120215	F	C	Zambia	25+		NEG	NEG	0.92	N/A	N/A	N/A	N/A	N/A	N/A	N/A
120214	F	C	Zambia	18-24		NEG	NEG	0.88	N/A	N/A	N/A	N/A	N/A	N/A	N/A
120213	M	C	Zambia	18-24		NEG	NEG	0.89	N/A	N/A	N/A	N/A	N/A	N/A	N/A
120212	F	C	Zambia	25+		NEG	NEG	1.01	N/A	N/A	N/A	N/A	N/A	N/A	N/A
120211	F	C	Zambia	25+	N/A	POS	POS	N/A	N/A	N/A	3.65	39	3.3313	3.3412	99.7037
120210	M	C	Zambia	25+		NEG	NEG	0.98	N/A	N/A	N/A	N/A	N/A	N/A	N/A
120209	M	C	Zambia	25+	N/A	POS	POS	N/A	LT	POS	4.45	5450	3.4429	3.3876	101.632
120208	F	C	Zambia	25+	N/A	POS	POS	N/A	N/A	N/A	2.95	39	3.3243	3.3596	98.9493
120207	F	C	Zambia	18-24	N/A	POS	POS	N/A	LT	POS	5.18	2150	3.3319	3.3351	99.9041
120206	F	C	Zambia	25+	N/A	POS	POS	N/A	Recent	POS	1.67	39	3.407	3.6064	94.4709
120205	F	C	Zambia	25+	N/A	POS	POS	N/A	LT	POS	4.01	39	3.4305	3.4224	100.237
120204	M	C	Zambia	25+		NEG	NEG	0.92	N/A	N/A	N/A	N/A	N/A	N/A	N/A
120203	F	C	Zambia	25+		NEG	NEG	0.88	N/A	N/A	N/A	N/A	N/A	N/A	N/A
120202	F	C	Zambia	25+	N/A	POS	POS	N/A	LT	POS	2.7	39	3.469	3.3888	102.367
120201	F	C	Zambia	18-24		NEG	NEG	0.87	N/A	N/A	N/A	N/A	N/A	N/A	N/A
120200	M	C	Zambia	18-24		NEG	NEG	0.88	N/A	N/A	N/A	N/A	N/A	N/A	N/A
120199	F	C	Zambia	25+		NEG	NEG	0.85	N/A	N/A	N/A	N/A	N/A	N/A	N/A
120198	F	C	Zambia	25+	N/A	POS	POS	N/A	LT	POS	4.03	39	3.4064	3.3461	101.802
120197	M	C	Zambia	25+	N/A	POS	POS	N/A	LT	POS	3.56	39	3.3818	3.4209	98.857
120196	F	C	Zambia	25+		NEG	NEG	0.85	N/A	N/A	N/A	N/A	N/A	N/A	N/A
120195	M	C	Zambia	25+	N/A	POS	POS	N/A	N/A	N/A	3.97	39	3.3698	3.5653	94.5166
120194	F	C	Zambia	25+		NEG	NEG	0.83	N/A	N/A	N/A	N/A	N/A	N/A	N/A
120193	F	C	Zambia	18-24		NEG	NEG	0.72	N/A	N/A	N/A	N/A	N/A	N/A	N/A
120192	F	C	Zambia	18-24		NEG	NEG	0.82	N/A	N/A	N/A	N/A	N/A	N/A	N/A
120191	F	C	Zambia	25+	N/A	POS	POS	N/A	LT	POS	4.03	32570	3.3756	3.3725	100.092
120190	F	C	Zambia	18-24		NEG	NEG	0.86	N/A	N/A	N/A	N/A	N/A	N/A	N/A
120189	F	C	Zambia	18-24		NEG	NEG	0.82	N/A	N/A	N/A	N/A	N/A	N/A	N/A
120188	M	C	Zambia	18-24		NEG	NEG	0.85	N/A	N/A	N/A	N/A	N/A	N/A	N/A
120187	F	C	Zambia	25+	N/A	POS	POS	N/A	LT	POS	3.68	15190	3.3373	3.3714	98.9886
120186	F	C	Zambia	25+		NEG	NEG	0.83	N/A	N/A	N/A	N/A	N/A	N/A	N/A
120185	F	C	Zambia	25+		NEG	NEG	0.83	N/A	N/A	N/A	N/A	N/A	N/A	N/A
120184	M	C	Zambia	25+		NEG	NEG	0.84	N/A	N/A	N/A	N/A	N/A	N/A	N/A
120183	M	C	Zambia	25+		NEG	NEG	0.83	N/A	N/A	N/A	N/A	N/A	N/A	N/A
120182	M	C	Zambia	25+		NEG	NEG	0.83	N/A	N/A	N/A	N/A	N/A	N/A	N/A
120181	F	C	Zambia	25+		NEG	NEG	0.81	N/A	N/A	N/A	N/A	N/A	N/A	N/A
120180	F	C	Zambia	25+		NEG	NEG	0.86	N/A	N/A	N/A	N/A	N/A	N/A	N/A
120179	F	C	Zambia	18-24		NEG	NEG	0.86	N/A	N/A	N/A	N/A	N/A	N/A	N/A
120178	F	C	Zambia	25+	N/A	POS	POS	N/A	N/A	N/A	3.2	400	3.3669	3.3677	99.9762
120177	F	C	Zambia	25+	N/A	POS	POS	N/A	N/A	N/A	4.8	39	3.3333	3.3606	99.1876
120176	M	C	Zambia	18-24		NEG	NEG	0.99	N/A	N/A	N/A	N/A	N/A	N/A	N/A
120175	F	C	Zambia	25+	N/A	POS	POS	N/A	N/A	N/A	2.88	39	3.368	3.3477	100.606
120174	F	C	Zambia	25+	N/A	POS	POS	N/A	LT	POS	4.13	13610	3.3847	3.5954	94.1397
120173	F	C	Zambia	25+	N/A	POS	POS	N/A	LT	POS	2.47	39	3.382	3.3776	100.13
120172	F	C	Zambia	25+	N/A	POS	POS	N/A	LT	POS	4.48	1450	3.4087	3.619	94.189
120171	M	C	Zambia	18-24		NEG	NEG	0.89	N/A	N/A	N/A	N/A	N/A	N/A	N/A
120170	F	C	Zambia	25+		NEG	NEG	0.83	N/A	N/A	N/A	N/A	N/A	N/A	N/A
120169	F	C	Zambia	18-24	N/A	POS	POS	N/A	N/A	N/A	3.7	39	3.3987	3.3121	102.615
120168	F	C	Zambia	25+	N/A	POS	POS	N/A	N/A	N/A	1.5	39	2.5998	3.2713	79.473
120167	F	C	Zambia	18-24		NEG	NEG	0.81	N/A	N/A	N/A	N/A	N/A	N/A	N/A
120166	F	C	Zambia	18-24		NEG	NEG	0.8	N/A	N/A	N/A	N/A	N/A	N/A	N/A
120165	F	C	Zambia	25+		NEG	NEG	0.81	N/A	N/A	N/A	N/A	N/A	N/A	N/A
120164	F	C	Zambia	25+	N/A	POS	POS	N/A	LT	POS	3	39	3.4218	3.6267	94.3502
120163	F	C	Zambia	18-24		NEG	NEG	1.1	N/A	N/A	N/A	N/A	N/A	N/A	N/A
120162	F	C	Zambia	25+	N/A	POS	POS	N/A	N/A	N/A	2.93	39	3.4282	3.4102	100.528
120161	F	C	Zambia	25+	N/A	POS	POS	N/A	N/A	N/A	3.45	39	3.4675	3.3841	102.464
120160	F	C	Zambia	18-24		NEG	NEG	0.83	N/A	N/A	N/A	N/A	N/A	N/A	N/A
120159	F	C	Zambia	25+	N/A	POS	POS	N/A	N/A	N/A	3.6	39	3.3584	3.3405	100.536
120158	F	C	Zambia	18-24		NEG	NEG	0.83	N/A	N/A	N/A	N/A	N/A	N/A	N/A
120157	F	C	Zambia	25+	N/A	POS	POS	N/A	N/A	N/A	4.36	39	3.4141	3.6305	94.0394
120156	F	C	Zambia	25+		NEG	NEG	0.92	N/A	N/A	N/A	N/A	N/A	N/A	N/A
120155	M	C	Zambia	18-24		NEG	NEG	0.96	N/A	N/A	N/A	N/A	N/A	N/A	N/A
120154	F	C	Zambia	25+	N/A	POS	POS	N/A	N/A	N/A	5.23	39	3.3982	3.368	100.897
120153	M	C	Zambia	18-24		NEG	NEG	1.16	N/A	N/A	N/A	N/A	N/A	N/A	N/A
120152	F	C	Zambia	25+	N/A	POS	POS	N/A	N/A	N/A	4.57	39	3.3421	3.3448	99.9193
120151	F	A	Zambia	18-24	N/A	POS	POS	N/A	N/A	N/A	1.94	39	2.8056	3.364	83.4007
120150	M	A	Zambia	25+	NEG	NEG	POS	1.58	LT	POS	3.6	14020	3.4124	3.3055	103.234
120149	F	A	Zambia	25+	N/A	POS	POS	N/A	N/A	N/A	1.24	39	3.1916	3.3691	94.7315
120148	M	A	Zambia	25+	N/A	POS	POS	N/A	LT	POS	4.76	10660	3.3797	3.6149	93.4936
120147	F	A	Zambia	18-24		NEG	NEG	1.36	N/A	N/A	N/A	N/A	N/A	N/A	N/A
120146	F	A	Zambia	25+		NEG	NEG	1.36	N/A	N/A	N/A	N/A	N/A	N/A	N/A
120145	F	A	Zambia	25+	N/A	POS	POS	N/A	N/A	N/A	1.46	39	3.4601	3.3757	102.5
120144	M	A	Zambia	25+	N/A	POS	POS	N/A	N/A	N/A	3.71	39	3.3377	3.3279	100.294
120143	M	A	Zambia	25+		NEG	NEG	1.35	N/A	N/A	N/A	N/A	N/A	N/A	N/A
120142	F	A	Zambia	25+	N/A	POS	POS	N/A	N/A	N/A	2.73	39	3.3511	3.3589	99.7678
120141	F	A	Zambia	25+	N/A	POS	POS	N/A	N/A	N/A	1.47	39	3.4412	3.3527	102.64
120140	F	A	Zambia	18-24		NEG	NEG	1.34	N/A	N/A	N/A	N/A	N/A	N/A	N/A
120139	M	A	Zambia	25+		NEG	NEG	1.34	N/A	N/A	N/A	N/A	N/A	N/A	N/A
120138	F	A	Zambia	18-24		NEG	NEG	1.34	N/A	N/A	N/A	N/A	N/A	N/A	N/A
120137	F	A	Zambia	25+	N/A	POS	POS	N/A	N/A	N/A	2.06	39	3.3455	3.3372	100.249
120136	M	A	Zambia	25+		NEG	NEG	1.37	N/A	N/A	N/A	N/A	N/A	N/A	N/A
120135	F	A	Zambia	25+	N/A	POS	POS	N/A	N/A	N/A	2.54	39	3.3985	3.5944	94.5499
120134	F	A	Zambia	25+	N/A	POS	POS	N/A	LT	POS	4.23	16600	3.4145	3.4126	100.056
120133	F	A	Zambia	25+	N/A	POS	POS	N/A	N/A	N/A	3.96	39	3.4595	3.3891	102.077
120132	F	A	Zambia	25+		NEG	NEG	1.31	N/A	N/A	N/A	N/A	N/A	N/A	N/A
120131	F	A	Zambia	25+	N/A	POS	POS	N/A	LT	POS	4.57	4800	3.5024	3.3788	103.658
120130	M	A	Zambia	18-24		NEG	NEG	1.31	N/A	N/A	N/A	N/A	N/A	N/A	N/A
120129	F	A	Zambia	25+		NEG	NEG	1.32	N/A	N/A	N/A	N/A	N/A	N/A	N/A
120128	F	A	Zambia	25+		NEG	NEG	1.57	N/A	N/A	N/A	N/A	N/A	N/A	N/A
120127	F	A	Zambia	25+	N/A	POS	POS	N/A	N/A	N/A	0.67	39	2.1277	2.9596	71.8915
120126	F	A	Zambia	25+	N/A	POS	POS	N/A	N/A	N/A	3.2	39	3.4009	3.3556	101.35
120125	F	A	Zambia	25+		NEG	NEG	1.33	N/A	N/A	N/A	N/A	N/A	N/A	N/A
120124	M	A	Zambia	18-24		NEG	NEG	1.51	N/A	N/A	N/A	N/A	N/A	N/A	N/A
120123	F	A	Zambia	25+		NEG	NEG	1.32	N/A	N/A	N/A	N/A	N/A	N/A	N/A
120122	F	A	Zambia	25+		NEG	NEG	1.32	N/A	N/A	N/A	N/A	N/A	N/A	N/A
120121	F	A	Zambia	18-24		NEG	NEG	1.37	N/A	N/A	N/A	N/A	N/A	N/A	N/A
120120	F	A	Zambia	25+		NEG	NEG	1.51	N/A	N/A	N/A	N/A	N/A	N/A	N/A
120119	F	A	Zambia	18-24		NEG	NEG	1.35	N/A	N/A	N/A	N/A	N/A	N/A	N/A
120118	F	A	Zambia	25+		NEG	NEG	1.34	N/A	N/A	N/A	N/A	N/A	N/A	N/A
120117	M	A	Zambia	25+		NEG	NEG	1.53	N/A	N/A	N/A	N/A	N/A	N/A	N/A
120116	F	A	Zambia	18-24		NEG	NEG	1.49	N/A	N/A	N/A	N/A	N/A	N/A	N/A
120115	F	A	Zambia	18-24		NEG	NEG	1.52	N/A	N/A	N/A	N/A	N/A	N/A	N/A
120114	F	A	Zambia	25+	N/A	POS	POS	N/A	N/A	N/A	1.87	39	3.3028	3.3214	99.44
120113	F	A	Zambia	25+	N/A	POS	POS	N/A	LT	POS	5.02	11410	3.4504	3.356	102.813
120112	F	A	Zambia	25+		NEG	NEG	1.32	N/A	N/A	N/A	N/A	N/A	N/A	N/A
120111	F	A	Zambia	25+		NEG	NEG	1.34	N/A	N/A	N/A	N/A	N/A	N/A	N/A
120110	M	A	Zambia	25+		NEG	NEG	1.5	N/A	N/A	N/A	N/A	N/A	N/A	N/A
120109	F	A	Zambia	18-24		NEG	NEG	1.36	N/A	N/A	N/A	N/A	N/A	N/A	N/A
120108	M	A	Zambia	25+		NEG	NEG	1.48	N/A	N/A	N/A	N/A	N/A	N/A	N/A
120107	F	A	Zambia	25+	N/A	POS	POS	N/A	N/A	N/A	2.75	39	3.3359	3.3676	99.0587
120106	F	A	Zambia	25+	N/A	POS	POS	N/A	N/A	N/A	3.56	39	3.4042	3.3865	100.523
120105	F	A	Zambia	18-24		NEG	NEG	1.36	N/A	N/A	N/A	N/A	N/A	N/A	N/A
120104	F	A	Zambia	25+	N/A	POS	POS	N/A	N/A	N/A	5.07	39	3.3703	3.4007	99.1061
120103	F	A	Zambia	25+	N/A	POS	POS	N/A	N/A	N/A	1.6	39	3.3315	3.3513	99.4092
120102	F	A	Zambia	25+		NEG	NEG	1.47	N/A	N/A	N/A	N/A	N/A	N/A	N/A
120101	M	A	Zambia	18-24		NEG	NEG	1.36	N/A	N/A	N/A	N/A	N/A	N/A	N/A
120100	F	A	Zambia	25+		NEG	NEG	1.34	N/A	N/A	N/A	N/A	N/A	N/A	N/A
120099	F	A	Zambia	25+	N/A	POS	POS	N/A	N/A	N/A	4.17	39	3.5296	3.3885	104.164
120098	F	A	Zambia	25+		NEG	NEG	1.32	N/A	N/A	N/A	N/A	N/A	N/A	N/A
120097	F	A	Zambia	25+		NEG	NEG	1.34	N/A	N/A	N/A	N/A	N/A	N/A	N/A
120096	F	A	Zambia	18-24		NEG	NEG	1.31	N/A	N/A	N/A	N/A	N/A	N/A	N/A
120095	F	A	Zambia	18-24		NEG	NEG	1.31	N/A	N/A	N/A	N/A	N/A	N/A	N/A
120094	F	A	Zambia	25+		NEG	NEG	1.31	N/A	N/A	N/A	N/A	N/A	N/A	N/A
120093	F	A	Zambia	18-24		NEG	NEG	1.59	N/A	N/A	N/A	N/A	N/A	N/A	N/A
120092	F	A	Zambia	18-24		NEG	NEG	1.58	N/A	N/A	N/A	N/A	N/A	N/A	N/A
120091	F	A	Zambia	25+		NEG	NEG	1.31	N/A	N/A	N/A	N/A	N/A	N/A	N/A
120090	M	A	Zambia	18-24		NEG	NEG	1.48	N/A	N/A	N/A	N/A	N/A	N/A	N/A
120089	F	A	Zambia	25+		NEG	NEG	1.55	N/A	N/A	N/A	N/A	N/A	N/A	N/A
120088	F	A	Zambia	25+		NEG	NEG	1.31	N/A	N/A	N/A	N/A	N/A	N/A	N/A
120087	F	A	Zambia	25+	N/A	POS	POS	N/A	N/A	N/A	4	39	3.3417	3.5867	93.1692
120086	F	A	Zambia	18-24		NEG	NEG	1.33	N/A	N/A	N/A	N/A	N/A	N/A	N/A
120085	F	A	Zambia	25+		NEG	NEG	1.31	N/A	N/A	N/A	N/A	N/A	N/A	N/A
120084	F	A	Zambia	18-24		NEG	NEG	1.32	N/A	N/A	N/A	N/A	N/A	N/A	N/A
120083	F	A	Zambia	25+	N/A	POS	POS	N/A	N/A	N/A	3.92	39	3.3904	3.6109	93.8935
120082	F	A	Zambia	25+	N/A	POS	POS	N/A	N/A	N/A	3.59	39	3.3902	3.3574	100.977
120081	M	A	Zambia	18-24		NEG	NEG	1.36	N/A	N/A	N/A	N/A	N/A	N/A	N/A
120080	F	A	Zambia	25+	N/A	POS	POS	N/A	N/A	N/A	3.83	400	3.396	3.3814	100.432
120079	M	A	Zambia	25+		NEG	NEG	0.93	N/A	N/A	N/A	N/A	N/A	N/A	N/A
120078	M	A	Zambia	18-24		NEG	NEG	1.11	N/A	N/A	N/A	N/A	N/A	N/A	N/A
120077	M	A	Zambia	18-24		NEG	NEG	1.05	N/A	N/A	N/A	N/A	N/A	N/A	N/A
120076	F	A	Zambia	25+		NEG	NEG	1.05	N/A	N/A	N/A	N/A	N/A	N/A	N/A
120075	F	A	Zambia	25+		NEG	NEG	0.96	N/A	N/A	N/A	N/A	N/A	N/A	N/A
120074	M	A	Zambia	18-24		NEG	NEG	0.96	N/A	N/A	N/A	N/A	N/A	N/A	N/A
120073	M	A	Zambia	18-24		NEG	NEG	0.98	N/A	N/A	N/A	N/A	N/A	N/A	N/A
120072	F	A	Zambia	18-24		NEG	NEG	0.96	N/A	N/A	N/A	N/A	N/A	N/A	N/A
120071	F	A	Zambia	18-24		NEG	NEG	1.28	N/A	N/A	N/A	N/A	N/A	N/A	N/A
120070	F	A	Zambia	25+		NEG	NEG	0.98	N/A	N/A	N/A	N/A	N/A	N/A	N/A
120069	F	A	Zambia	18-24		NEG	NEG	1.06	N/A	N/A	N/A	N/A	N/A	N/A	N/A
120068	M	A	Zambia	18-24		NEG	NEG	1	N/A	N/A	N/A	N/A	N/A	N/A	N/A
120067	F	A	Zambia	25+		NEG	NEG	0.99	N/A	N/A	N/A	N/A	N/A	N/A	N/A
120066	M	A	Zambia	25+		NEG	NEG	1.02	N/A	N/A	N/A	N/A	N/A	N/A	N/A
120065	F	A	Zambia	25+		NEG	NEG	0.87	N/A	N/A	N/A	N/A	N/A	N/A	N/A
120064	M	A	Zambia	18-24		NEG	NEG	0.91	N/A	N/A	N/A	N/A	N/A	N/A	N/A
120063	M	A	Zambia	25+		NEG	NEG	1.07	N/A	N/A	N/A	N/A	N/A	N/A	N/A
120062	F	A	Zambia	25+		NEG	NEG	0.93	N/A	N/A	N/A	N/A	N/A	N/A	N/A
120061	M	A	Zambia	25+		NEG	NEG	1.19	N/A	N/A	N/A	N/A	N/A	N/A	N/A
120060	F	A	Zambia	25+	N/A	POS	POS	N/A	N/A	N/A	4.53	39	3.3957	3.6161	93.905
120059	F	A	Zambia	25+	N/A	POS	POS	N/A	N/A	N/A	1.85	39	3.4337	3.367	101.981
120058	F	A	Zambia	25+	N/A	POS	POS	N/A	LT	POS	1.83	39	3.1207	3.3583	92.925
120057	M	A	Zambia	18-24		NEG	NEG	0.9	N/A	N/A	N/A	N/A	N/A	N/A	N/A
120056	M	A	Zambia	25+		NEG	NEG	1.01	N/A	N/A	N/A	N/A	N/A	N/A	N/A
120055	F	A	Zambia	25+		NEG	NEG	0.97	N/A	N/A	N/A	N/A	N/A	N/A	N/A
120054	F	A	Zambia	25+		NEG	NEG	0.97	N/A	N/A	N/A	N/A	N/A	N/A	N/A
120053	M	A	Zambia	25+		NEG	NEG	1.51	N/A	N/A	N/A	N/A	N/A	N/A	N/A
120052	F	A	Zambia	25+		NEG	NEG	1.55	N/A	N/A	N/A	N/A	N/A	N/A	N/A
120051	M	A	Zambia	25+		NEG	NEG	0.93	N/A	N/A	N/A	N/A	N/A	N/A	N/A
120050	F	A	Zambia	25+	N/A	POS	POS	N/A	N/A	N/A	4.17	39	3.3274	3.3577	99.0976
120049	M	B	Zambia	25+		NEG	NEG	1.31	N/A	N/A	N/A	N/A	N/A	N/A	N/A
120048	F	B	Zambia	25+		NEG	NEG	1.53	N/A	N/A	N/A	N/A	N/A	N/A	N/A
120047	F	B	Zambia	18-24		NEG	NEG	1.33	N/A	N/A	N/A	N/A	N/A	N/A	N/A
120046	F	B	Zambia	25+		NEG	NEG	1.45	N/A	N/A	N/A	N/A	N/A	N/A	N/A
120045	F	B	Zambia	25+		NEG	NEG	1.31	N/A	N/A	N/A	N/A	N/A	N/A	N/A
120044	F	B	Zambia	25+		NEG	NEG	1.31	N/A	N/A	N/A	N/A	N/A	N/A	N/A
120043	F	B	Zambia	25+		NEG	NEG	1.32	N/A	N/A	N/A	N/A	N/A	N/A	N/A
120042	F	B	Zambia	18-24		NEG	NEG	1.39	N/A	N/A	N/A	N/A	N/A	N/A	N/A
120041	M	B	Zambia	18-24		NEG	NEG	1.32	N/A	N/A	N/A	N/A	N/A	N/A	N/A
120040	F	B	Zambia	25+		NEG	NEG	1.28	N/A	N/A	N/A	N/A	N/A	N/A	N/A
120039	M	B	Zambia	25+		NEG	NEG	1.28	N/A	N/A	N/A	N/A	N/A	N/A	N/A
120038	F	B	Zambia	25+		NEG	NEG	1.28	N/A	N/A	N/A	N/A	N/A	N/A	N/A
120037	F	B	Zambia	18-24		NEG	NEG	1.38	N/A	N/A	N/A	N/A	N/A	N/A	N/A
120036	M	B	Zambia	25+		NEG	NEG	1.27	N/A	N/A	N/A	N/A	N/A	N/A	N/A
120035	F	B	Zambia	25+		NEG	NEG	1.27	N/A	N/A	N/A	N/A	N/A	N/A	N/A
120034	F	B	Zambia	25+	N/A	POS	POS	N/A	N/A	N/A	3.59	39	3.4026	3.3814	100.627
120033	F	B	Zambia	25+		NEG	NEG	0.66	N/A	N/A	N/A	N/A	N/A	N/A	N/A
120032	F	B	Zambia	25+	N/A	POS	POS	N/A	N/A	N/A	3.85	39	3.3232	3.3606	98.8871
120031	F	B	Zambia	25+	N/A	POS	POS	N/A	LT	POS	3.82	16600	3.428	3.4125	100.454
120030	F	B	Zambia	25+		NEG	NEG	1.28	N/A	N/A	N/A	N/A	N/A	N/A	N/A
120029	F	B	Zambia	25+	N/A	POS	POS	N/A	LT	POS	2.5	39	3.3402	3.3579	99.4729
120028	F	B	Zambia	25+		NEG	NEG	1.27	N/A	N/A	N/A	N/A	N/A	N/A	N/A
120027	F	B	Zambia	25+		NEG	NEG	1.3	N/A	N/A	N/A	N/A	N/A	N/A	N/A
120026	F	B	Zambia	18-24		NEG	NEG	1.28	N/A	N/A	N/A	N/A	N/A	N/A	N/A
120025	M	B	Zambia	25+		NEG	NEG	1.34	N/A	N/A	N/A	N/A	N/A	N/A	N/A
120024	F	B	Zambia	18-24		NEG	NEG	1.51	N/A	N/A	N/A	N/A	N/A	N/A	N/A
120023	M	B	Zambia	18-24		NEG	NEG	1.32	N/A	N/A	N/A	N/A	N/A	N/A	N/A
120022	F	B	Zambia	25+		NEG	NEG	1.37	N/A	N/A	N/A	N/A	N/A	N/A	N/A
120021	M	B	Zambia	18-24		NEG	NEG	1.28	N/A	N/A	N/A	N/A	N/A	N/A	N/A
120020	F	B	Zambia	25+		NEG	NEG	1.6	N/A	N/A	N/A	N/A	N/A	N/A	N/A
120019	F	B	Zambia	25+		NEG	NEG	1.3	N/A	N/A	N/A	N/A	N/A	N/A	N/A
120018	F	B	Zambia	25+	N/A	POS	POS	N/A	LT	POS	4.13	50710	3.4348	3.3941	101.199
120017	F	B	Zambia	25+		NEG	NEG	1.39	N/A	N/A	N/A	N/A	N/A	N/A	N/A
120016	M	B	Zambia	18-24		NEG	NEG	1.39	N/A	N/A	N/A	N/A	N/A	N/A	N/A
120015	F	B	Zambia	25+		NEG	NEG	1.56	N/A	N/A	N/A	N/A	N/A	N/A	N/A
120014	M	B	Zambia	25+		NEG	NEG	1.6	N/A	N/A	N/A	N/A	N/A	N/A	N/A
120013	F	A	Zambia	25+		NEG	NEG	0.85	N/A	N/A	N/A	N/A	N/A	N/A	N/A
120012	F	A	Zambia	18-24		NEG	NEG	0.93	N/A	N/A	N/A	N/A	N/A	N/A	N/A
120011	F	A	Zambia	25+		NEG	NEG	0.85	N/A	N/A	N/A	N/A	N/A	N/A	N/A
120010	F	A	Zambia	25+		NEG	NEG	0.92	N/A	N/A	N/A	N/A	N/A	N/A	N/A
120009	F	A	Zambia	18-24		NEG	NEG	0.92	N/A	N/A	N/A	N/A	N/A	N/A	N/A
120008	F	A	Zambia	25+		NEG	NEG	1.42	N/A	N/A	N/A	N/A	N/A	N/A	N/A
120007	F	A	Zambia	25+		NEG	NEG	1.13	N/A	N/A	N/A	N/A	N/A	N/A	N/A
120006	F	A	Zambia	25+		NEG	NEG	1.34	N/A	N/A	N/A	N/A	N/A	N/A	N/A
120005	F	A	Zambia	25+		NEG	NEG	0.97	N/A	N/A	N/A	N/A	N/A	N/A	N/A
120004	F	A	Zambia	18-24		NEG	NEG	1.02	N/A	N/A	N/A	N/A	N/A	N/A	N/A
120003	F	A	Zambia	18-24		NEG	NEG	1.02	N/A	N/A	N/A	N/A	N/A	N/A	N/A
120002	F	A	Zambia	25+		NEG	NEG	1.39	N/A	N/A	N/A	N/A	N/A	N/A	N/A
120001	F	A	Zambia	25+	N/A	POS	POS	N/A	N/A	N/A	3.81	400	3.3766	3.3733	100.098
120000	F	B	Zambia	25+		NEG	NEG	1.21	N/A	N/A	N/A	N/A	N/A	N/A	N/A
119999	F	B	Zambia	25+		NEG	NEG	1.24	N/A	N/A	N/A	N/A	N/A	N/A	N/A
119998	F	B	Zambia	25+		NEG	NEG	0.93	N/A	N/A	N/A	N/A	N/A	N/A	N/A
119997	F	B	Zambia	25+		NEG	NEG	1.48	N/A	N/A	N/A	N/A	N/A	N/A	N/A
119996	F	B	Zambia	25+		NEG	NEG	1.29	N/A	N/A	N/A	N/A	N/A	N/A	N/A
119995	M	B	Zambia	18-24		NEG	NEG	0.89	N/A	N/A	N/A	N/A	N/A	N/A	N/A
119994	F	B	Zambia	25+		NEG	NEG	1.25	N/A	N/A	N/A	N/A	N/A	N/A	N/A
119993	F	B	Zambia	25+		NEG	NEG	1.3	N/A	N/A	N/A	N/A	N/A	N/A	N/A
119992	F	B	Zambia	18-24		NEG	NEG	1.28	N/A	N/A	N/A	N/A	N/A	N/A	N/A
119991	M	B	Zambia	18-24		NEG	NEG	1.31	N/A	N/A	N/A	N/A	N/A	N/A	N/A
119990	F	B	Zambia	18-24		NEG	NEG	1.25	N/A	N/A	N/A	N/A	N/A	N/A	N/A
119989	F	B	Zambia	25+		NEG	NEG	1.4	N/A	N/A	N/A	N/A	N/A	N/A	N/A
119988	F	A	Zambia	25+		NEG	NEG	1	N/A	N/A	N/A	N/A	N/A	N/A	N/A
119987	F	A	Zambia	25+		NEG	NEG	0.92	N/A	N/A	N/A	N/A	N/A	N/A	N/A
119986	F	A	Zambia	25+		NEG	NEG	0.94	N/A	N/A	N/A	N/A	N/A	N/A	N/A
119985	F	A	Zambia	25+		NEG	NEG	0.77	N/A	N/A	N/A	N/A	N/A	N/A	N/A
119984	F	A	Zambia	18-24		NEG	NEG	0.91	N/A	N/A	N/A	N/A	N/A	N/A	N/A
119983	F	A	Zambia	25+	N/A	POS	POS	N/A	N/A	N/A	2.54	39	3.4175	3.3541	101.89
119982	M	A	Zambia	25+		NEG	NEG	1.07	N/A	N/A	N/A	N/A	N/A	N/A	N/A
119981	M	A	Zambia	25+		NEG	NEG	0.98	N/A	N/A	N/A	N/A	N/A	N/A	N/A
119980	F	A	Zambia	25+	N/A	POS	POS	N/A	LT	POS	3.51	39	3.3994	3.4009	99.9559
119979	M	A	Zambia	25+		NEG	NEG	1.03	N/A	N/A	N/A	N/A	N/A	N/A	N/A
119978	M	A	Zambia	18-24		NEG	NEG	1.24	N/A	N/A	N/A	N/A	N/A	N/A	N/A
119977	F	A	Zambia	25+		NEG	NEG	1.11	N/A	N/A	N/A	N/A	N/A	N/A	N/A
119976	M	A	Zambia	18-24		NEG	NEG	1.49	N/A	N/A	N/A	N/A	N/A	N/A	N/A
119975	F	A	Zambia	25+	N/A	POS	POS	N/A	N/A	N/A	3.76	39	3.3883	3.5458	95.5581
119974	F	A	Zambia	18-24		NEG	NEG	1.41	N/A	N/A	N/A	N/A	N/A	N/A	N/A
119973	F	A	Zambia	18-24		NEG	NEG	1.05	N/A	N/A	N/A	N/A	N/A	N/A	N/A
119972	M	A	Zambia	18-24		NEG	NEG	1.03	N/A	N/A	N/A	N/A	N/A	N/A	N/A
119971	F	A	Zambia	25+		NEG	NEG	1.02	N/A	N/A	N/A	N/A	N/A	N/A	N/A
119970	F	A	Zambia	25+		NEG	NEG	1.33	N/A	N/A	N/A	N/A	N/A	N/A	N/A
119969	F	B	Zambia	25+		NEG	NEG	1.36	N/A	N/A	N/A	N/A	N/A	N/A	N/A
119968	F	B	Zambia	25+		NEG	NEG	1.32	N/A	N/A	N/A	N/A	N/A	N/A	N/A
119967	F	B	Zambia	25+		NEG	NEG	1.45	N/A	N/A	N/A	N/A	N/A	N/A	N/A
119966	F	B	Zambia	25+	N/A	POS	POS	N/A	LT	POS	1.79	39	3.3167	3.5033	94.6736
119965	F	B	Zambia	25+		NEG	NEG	1.39	N/A	N/A	N/A	N/A	N/A	N/A	N/A
119964	M	B	Zambia	18-24		NEG	NEG	1.52	N/A	N/A	N/A	N/A	N/A	N/A	N/A
119963	F	B	Zambia	18-24	N/A	POS	POS	N/A	N/A	N/A	4.44	39	3.3959	3.3894	100.192
119962	F	B	Zambia	25+		NEG	NEG	1.3	N/A	N/A	N/A	N/A	N/A	N/A	N/A
119961	F	B	Zambia	18-24		NEG	NEG	1.42	N/A	N/A	N/A	N/A	N/A	N/A	N/A
119960	F	B	Zambia	25+	N/A	POS	POS	N/A	LT	POS	4.13	22860	3.3676	3.3683	99.9792
119959	M	B	Zambia	25+		NEG	NEG	1.63	N/A	N/A	N/A	N/A	N/A	N/A	N/A
119958	F	B	Zambia	18-24		NEG	NEG	1.49	N/A	N/A	N/A	N/A	N/A	N/A	N/A
119957	F	B	Zambia	25+	N/A	POS	POS	N/A	N/A	N/A	3.18	39	3.4099	3.3439	101.974
119956	M	A	Zambia	18-24		NEG	NEG	1.25	N/A	N/A	N/A	N/A	N/A	N/A	N/A
119955	F	A	Zambia	25+		NEG	NEG	1.08	N/A	N/A	N/A	N/A	N/A	N/A	N/A
119954	F	A	Zambia	18-24		NEG	NEG	1.23	N/A	N/A	N/A	N/A	N/A	N/A	N/A
119953	F	A	Zambia	25+		NEG	NEG	1.11	N/A	N/A	N/A	N/A	N/A	N/A	N/A
119952	F	A	Zambia	25+		NEG	NEG	0.97	N/A	N/A	N/A	N/A	N/A	N/A	N/A
119951	F	A	Zambia	25+		NEG	NEG	1.05	N/A	N/A	N/A	N/A	N/A	N/A	N/A
119950	F	C	Zambia	25+		NEG	NEG	0.91	N/A	N/A	N/A	N/A	N/A	N/A	N/A
119949	F	C	Zambia	25+		NEG	NEG	0.96	N/A	N/A	N/A	N/A	N/A	N/A	N/A
119948	F	C	Zambia	25+		NEG	NEG	0.98	N/A	N/A	N/A	N/A	N/A	N/A	N/A
119947	F	C	Zambia	25+		NEG	NEG	1.45	N/A	N/A	N/A	N/A	N/A	N/A	N/A
119946	F	C	Zambia	18-24		NEG	NEG	1.08	N/A	N/A	N/A	N/A	N/A	N/A	N/A
119945	F	C	Zambia	18-24		NEG	NEG	1.08	N/A	N/A	N/A	N/A	N/A	N/A	N/A
119944	F	C	Zambia	18-24		NEG	NEG	1.14	N/A	N/A	N/A	N/A	N/A	N/A	N/A
119943	F	C	Zambia	18-24		NEG	NEG	0.97	N/A	N/A	N/A	N/A	N/A	N/A	N/A
119942	F	C	Zambia	18-24		NEG	NEG	0.92	N/A	N/A	N/A	N/A	N/A	N/A	N/A
119941	F	C	Zambia	18-24		NEG	NEG	0.85	N/A	N/A	N/A	N/A	N/A	N/A	N/A
119940	M	C	Zambia	25+		NEG	NEG	0.93	N/A	N/A	N/A	N/A	N/A	N/A	N/A
119939	F	C	Zambia	18-24	N/A	POS	POS	N/A	LT	POS	3.44	2240	3.3746	3.3975	99.326
119938	F	C	Zambia	25+	N/A	POS	POS	N/A	N/A	N/A	3.99	39	3.4168	3.365	101.539
119937	F	C	Zambia	18-24	N/A	POS	POS	N/A	LT	POS	4.33	9700	3.4369	3.4196	100.506
119936	M	C	Zambia	18-24		NEG	NEG	1.52	N/A	N/A	N/A	N/A	N/A	N/A	N/A
119935	F	C	Zambia	25+		NEG	NEG	0.84	N/A	N/A	N/A	N/A	N/A	N/A	N/A
119934	F	C	Zambia	18-24	NEG	NEG	POS	0.94	LT	POS	4.8	400	3.4104	3.6142	94.3611
119933	M	C	Zambia	18-24		NEG	NEG	0.94	N/A	N/A	N/A	N/A	N/A	N/A	N/A
119932	F	C	Zambia	25+		NEG	NEG	0.9	N/A	N/A	N/A	N/A	N/A	N/A	N/A
119931	F	C	Zambia	25+		NEG	NEG	0.88	N/A	N/A	N/A	N/A	N/A	N/A	N/A
119930	F	C	Zambia	25+		NEG	NEG	0.88	N/A	N/A	N/A	N/A	N/A	N/A	N/A
119929	F	C	Zambia	18-24		NEG	NEG	1.22	N/A	N/A	N/A	N/A	N/A	N/A	N/A
119928	F	C	Zambia	18-24		NEG	NEG	0.97	N/A	N/A	N/A	N/A	N/A	N/A	N/A
119927	F	C	Zambia	18-24		NEG	NEG	1.16	N/A	N/A	N/A	N/A	N/A	N/A	N/A
119926	F	C	Zambia	18-24		NEG	NEG	0.96	N/A	N/A	N/A	N/A	N/A	N/A	N/A
119925	F	C	Zambia	25+		NEG	NEG	0.97	N/A	N/A	N/A	N/A	N/A	N/A	N/A
119924	F	C	Zambia	18-24	N/A	POS	POS	N/A	LT	POS	0.7	39	0.9375	2.0402	45.9514
119923	M	C	Zambia	25+	N/A	POS	POS	N/A	LT	POS	2.49	39	3.3756	3.557	94.9002
119922	F	C	Zambia	25+		NEG	NEG	0.94	N/A	N/A	N/A	N/A	N/A	N/A	N/A
119921	F	C	Zambia	18-24		NEG	NEG	0.92	N/A	N/A	N/A	N/A	N/A	N/A	N/A
119920	M	C	Zambia	18-24		NEG	NEG	0.94	N/A	N/A	N/A	N/A	N/A	N/A	N/A
119919	F	C	Zambia	18-24		NEG	NEG	0.88	N/A	N/A	N/A	N/A	N/A	N/A	N/A
119918	F	C	Zambia	25+		NEG	NEG	0.9	N/A	N/A	N/A	N/A	N/A	N/A	N/A
119917	F	C	Zambia	18-24		NEG	NEG	0.91	N/A	N/A	N/A	N/A	N/A	N/A	N/A
119916	F	C	Zambia	25+		NEG	NEG	1.57	N/A	N/A	N/A	N/A	N/A	N/A	N/A
119915	F	C	Zambia	18-24		NEG	NEG	0.96	N/A	N/A	N/A	N/A	N/A	N/A	N/A
119914	F	C	Zambia	18-24		NEG	NEG	0.94	N/A	N/A	N/A	N/A	N/A	N/A	N/A
119913	F	C	Zambia	25+	NEG	NEG	POS	0.94	LT	POS	4.07	37040	3.257	3.3852	96.2129
119912	F	C	Zambia	18-24		NEG	NEG	0.91	N/A	N/A	N/A	N/A	N/A	N/A	N/A
119911	F	C	Zambia	25+		NEG	NEG	0.92	N/A	N/A	N/A	N/A	N/A	N/A	N/A
119910	F	C	Zambia	18-24		NEG	NEG	0.92	N/A	N/A	N/A	N/A	N/A	N/A	N/A
119909	F	C	Zambia	18-24		NEG	NEG	0.92	N/A	N/A	N/A	N/A	N/A	N/A	N/A
119908	M	C	Zambia	25+		NEG	NEG	0.91	N/A	N/A	N/A	N/A	N/A	N/A	N/A
119907	F	C	Zambia	18-24		NEG	NEG	0.91	N/A	N/A	N/A	N/A	N/A	N/A	N/A
119906	F	C	Zambia	18-24		NEG	NEG	0.91	N/A	N/A	N/A	N/A	N/A	N/A	N/A
119905	M	C	Zambia	18-24		NEG	NEG	0.93	N/A	N/A	N/A	N/A	N/A	N/A	N/A
119904	F	C	Zambia	25+	N/A	POS	POS	N/A	N/A	N/A	2.25	39	3.5221	3.4174	103.064
119903	F	C	Zambia	18-24		NEG	NEG	1.03	N/A	N/A	N/A	N/A	N/A	N/A	N/A
119902	F	C	Zambia	25+	N/A	POS	POS	N/A	N/A	N/A	3.87	39	3.4371	3.4124	100.724
119901	F	C	Zambia	18-24		NEG	NEG	0.92	N/A	N/A	N/A	N/A	N/A	N/A	N/A
119900	F	C	Zambia	25+		NEG	NEG	0.9	N/A	N/A	N/A	N/A	N/A	N/A	N/A
119899	F	C	Zambia	25+	N/A	POS	POS	N/A	N/A	N/A	3.89	39	3.3595	3.6144	92.9477
119898	F	C	Zambia	25+	N/A	POS	POS	N/A	N/A	N/A	3.48	39	3.4058	3.4247	99.4481
119897	F	C	Zambia	25+	N/A	POS	POS	N/A	N/A	N/A	3.8	630	3.4482	3.4122	101.055
119896	F	C	Zambia	25+		NEG	NEG	1.23	N/A	N/A	N/A	N/A	N/A	N/A	N/A
119895	M	C	Zambia	18-24		NEG	NEG	1.31	N/A	N/A	N/A	N/A	N/A	N/A	N/A
119894	M	C	Zambia	25+		NEG	NEG	1.28	N/A	N/A	N/A	N/A	N/A	N/A	N/A
119893	F	C	Zambia	18-24		NEG	NEG	1.43	N/A	N/A	N/A	N/A	N/A	N/A	N/A
119892	F	C	Zambia	25+	N/A	POS	POS	N/A	N/A	N/A	4.15	39	3.482	3.3766	103.121
119891	F	C	Zambia	25+		NEG	NEG	1.25	N/A	N/A	N/A	N/A	N/A	N/A	N/A
119890	M	C	Zambia	18-24	N/A	POS	POS	N/A	N/A	N/A	1.31	39	3.3561	3.3353	100.624
119889	F	C	Zambia	25+	N/A	POS	POS	N/A	N/A	N/A	4.05	39	3.3798	3.5783	94.4527
119888	F	C	Zambia	25+		NEG	NEG	1.38	N/A	N/A	N/A	N/A	N/A	N/A	N/A
119887	F	C	Zambia	18-24		NEG	NEG	1.26	N/A	N/A	N/A	N/A	N/A	N/A	N/A
119886	F	C	Zambia	18-24		NEG	NEG	0.86	N/A	N/A	N/A	N/A	N/A	N/A	N/A
119885	M	C	Zambia	18-24		NEG	NEG	0.86	N/A	N/A	N/A	N/A	N/A	N/A	N/A
119884	M	C	Zambia	25+	N/A	POS	POS	N/A	LT	POS	4.55	5920	3.4231	3.3993	100.7
119883	F	C	Zambia	18-24		NEG	NEG	1.47	N/A	N/A	N/A	N/A	N/A	N/A	N/A
119882	M	C	Zambia	18-24		NEG	NEG	1.22	N/A	N/A	N/A	N/A	N/A	N/A	N/A
119881	F	C	Zambia	25+	N/A	POS	POS	N/A	N/A	N/A	3.67	39	3.3899	3.4327	98.7532
119880	M	C	Zambia	18-24		NEG	NEG	1.25	N/A	N/A	N/A	N/A	N/A	N/A	N/A
119879	F	C	Zambia	25+		NEG	NEG	1.22	N/A	N/A	N/A	N/A	N/A	N/A	N/A
119878	M	C	Zambia	18-24		NEG	NEG	1.43	N/A	N/A	N/A	N/A	N/A	N/A	N/A
119877	M	C	Zambia	25+		NEG	NEG	1.47	N/A	N/A	N/A	N/A	N/A	N/A	N/A
119876	F	C	Zambia	25+		NEG	NEG	1.26	N/A	N/A	N/A	N/A	N/A	N/A	N/A
119875	M	C	Zambia	18-24		NEG	NEG	1.39	N/A	N/A	N/A	N/A	N/A	N/A	N/A
119874	F	C	Zambia	25+		NEG	NEG	1.22	N/A	N/A	N/A	N/A	N/A	N/A	N/A
119873	F	C	Zambia	25+		NEG	NEG	1.22	N/A	N/A	N/A	N/A	N/A	N/A	N/A
119872	M	C	Zambia	25+	N/A	POS	POS	N/A	LT	POS	4.93	2790	3.4085	3.646	93.486
119871	F	C	Zambia	25+	N/A	POS	POS	N/A	LT	POS	3.75	38030	3.3378	3.348	99.6953
119870	M	C	Zambia	25+		NEG	NEG	0.88	N/A	N/A	N/A	N/A	N/A	N/A	N/A
119869	F	C	Zambia	25+	N/A	POS	POS	N/A	LT	POS	4.61	14940	3.3585	3.3885	99.1147
119868	F	C	Zambia	25+	N/A	POS	POS	N/A	N/A	N/A	2.31	39	3.3964	3.5992	94.3654
119867	F	C	Zambia	25+	N/A	POS	POS	N/A	N/A	N/A	2.27	39	3.3746	3.3814	99.7989
119866	F	C	Zambia	25+	N/A	POS	POS	N/A	LT	POS	4.31	1260	3.4152	3.3365	102.359
119865	F	C	Zambia	18-24		NEG	NEG	0.91	N/A	N/A	N/A	N/A	N/A	N/A	N/A
119864	M	C	Zambia	18-24		NEG	NEG	1.41	N/A	N/A	N/A	N/A	N/A	N/A	N/A
119863	M	C	Zambia	18-24		NEG	NEG	0.95	N/A	N/A	N/A	N/A	N/A	N/A	N/A
119862	M	C	Zambia	25+		NEG	NEG	1	N/A	N/A	N/A	N/A	N/A	N/A	N/A
119861	F	C	Zambia	18-24		NEG	NEG	1.39	N/A	N/A	N/A	N/A	N/A	N/A	N/A
119860	F	C	Zambia	25+	N/A	POS	POS	N/A	LT	POS	4.22	26370	3.3549	3.3646	99.7117
119859	M	C	Zambia	18-24		NEG	NEG	0.97	N/A	N/A	N/A	N/A	N/A	N/A	N/A
119858	F	C	Zambia	25+		NEG	NEG	0.89	N/A	N/A	N/A	N/A	N/A	N/A	N/A
119857	M	C	Zambia	25+		NEG	NEG	1	N/A	N/A	N/A	N/A	N/A	N/A	N/A
119856	M	C	Zambia	18-24		NEG	NEG	0.99	N/A	N/A	N/A	N/A	N/A	N/A	N/A
119855	M	C	Zambia	25+	N/A	POS	POS	N/A	N/A	N/A	4.3	39	3.4043	3.3172	102.626
119854	M	C	Zambia	18-24		NEG	NEG	0.96	N/A	N/A	N/A	N/A	N/A	N/A	N/A
119853	F	C	Zambia	25+		NEG	NEG	0.97	N/A	N/A	N/A	N/A	N/A	N/A	N/A
119852	M	C	Zambia	25+	N/A	POS	POS	N/A	N/A	N/A	3.6	39	3.5297	3.3941	103.995
119851	F	C	Zambia	25+		NEG	NEG	1	N/A	N/A	N/A	N/A	N/A	N/A	N/A
119850	M	C	Zambia	18-24		NEG	NEG	0.89	N/A	N/A	N/A	N/A	N/A	N/A	N/A
119849	M	C	Zambia	25+		NEG	NEG	1.27	N/A	N/A	N/A	N/A	N/A	N/A	N/A
119848	F	C	Zambia	25+		NEG	NEG	0.98	N/A	N/A	N/A	N/A	N/A	N/A	N/A
119847	F	C	Zambia	18-24		NEG	NEG	0.97	N/A	N/A	N/A	N/A	N/A	N/A	N/A
119846	M	C	Zambia	18-24		NEG	NEG	0.97	N/A	N/A	N/A	N/A	N/A	N/A	N/A
119845	F	C	Zambia	25+		NEG	NEG	0.98	N/A	N/A	N/A	N/A	N/A	N/A	N/A
119844	F	C	Zambia	18-24		NEG	NEG	1	N/A	N/A	N/A	N/A	N/A	N/A	N/A
119843	F	C	Zambia	18-24		NEG	NEG	0.96	N/A	N/A	N/A	N/A	N/A	N/A	N/A
119842	M	C	Zambia	18-24		NEG	NEG	0.98	N/A	N/A	N/A	N/A	N/A	N/A	N/A
119841	F	C	Zambia	18-24		NEG	NEG	0.98	N/A	N/A	N/A	N/A	N/A	N/A	N/A
119840	F	C	Zambia	25+		NEG	NEG	0.97	N/A	N/A	N/A	N/A	N/A	N/A	N/A
119839	F	A	Zambia	18-24		NEG	NEG	0.6	N/A	N/A	N/A	N/A	N/A	N/A	N/A
119838	M	A	Zambia	18-24		NEG	NEG	0.59	N/A	N/A	N/A	N/A	N/A	N/A	N/A
119837	F	A	Zambia	25+		NEG	NEG	1.45	N/A	N/A	N/A	N/A	N/A	N/A	N/A
119836	F	A	Zambia	18-24		NEG	NEG	1.1	N/A	N/A	N/A	N/A	N/A	N/A	N/A
119835	F	A	Zambia	18-24		NEG	NEG	1.48	N/A	N/A	N/A	N/A	N/A	N/A	N/A
119834	M	A	Zambia	18-24		NEG	NEG	1.5	N/A	N/A	N/A	N/A	N/A	N/A	N/A
119833	M	A	Zambia	25+		NEG	NEG	1.22	N/A	N/A	N/A	N/A	N/A	N/A	N/A
119832	F	A	Zambia	25+		NEG	NEG	1.2	N/A	N/A	N/A	N/A	N/A	N/A	N/A
119831	F	A	Zambia	18-24	NEG	NEG	POS	1.4	Recent	POS	0.5	39	0.509	1.0509	48.4347
119830	F	A	Zambia	25+	POS	POS	POS	N/A	N/A	N/A	3.61	39	3.4332	3.3777	101.643
119829	F	A	Zambia	25+	POS	POS	POS	N/A	N/A	N/A	3.73	39	3.4301	3.406	100.708
119828	F	A	Zambia	18-24		NEG	NEG	0.89	N/A	N/A	N/A	N/A	N/A	N/A	N/A
119827	F	A	Zambia	18-24		NEG	NEG	1.23	N/A	N/A	N/A	N/A	N/A	N/A	N/A
119826	F	A	Zambia	18-24		NEG	NEG	1.27	N/A	N/A	N/A	N/A	N/A	N/A	N/A
119825	M	A	Zambia	18-24		NEG	NEG	0.96	N/A	N/A	N/A	N/A	N/A	N/A	N/A
119824	F	A	Zambia	25+		NEG	NEG	1.13	N/A	N/A	N/A	N/A	N/A	N/A	N/A
119823	F	A	Zambia	18-24		NEG	NEG	1.49	N/A	N/A	N/A	N/A	N/A	N/A	N/A
119822	F	A	Zambia	18-24		NEG	NEG	1.29	N/A	N/A	N/A	N/A	N/A	N/A	N/A
119821	F	A	Zambia	18-24		NEG	NEG	1.24	N/A	N/A	N/A	N/A	N/A	N/A	N/A
119820	F	A	Zambia	18-24		NEG	NEG	1.25	N/A	N/A	N/A	N/A	N/A	N/A	N/A
119819	F	A	Zambia	25+		NEG	NEG	1.01	N/A	N/A	N/A	N/A	N/A	N/A	N/A
119818	M	A	Zambia	25+	POS	POS	POS	N/A	N/A	N/A	6.02	39	3.4308	3.3632	102.01
119817	M	A	Zambia	18-24		NEG	NEG	0.69	N/A	N/A	N/A	N/A	N/A	N/A	N/A
119816	F	A	Zambia	18-24		NEG	NEG	1.01	N/A	N/A	N/A	N/A	N/A	N/A	N/A
119815	M	A	Zambia	18-24		NEG	NEG	0.73	N/A	N/A	N/A	N/A	N/A	N/A	N/A
119814	M	A	Zambia	25+		NEG	NEG	1.13	N/A	N/A	N/A	N/A	N/A	N/A	N/A
119813	F	A	Zambia	25+		NEG	NEG	0.91	N/A	N/A	N/A	N/A	N/A	N/A	N/A
119812	F	A	Zambia	25+	NEG	NEG	POS	1.28	LT	POS	5.99	39	3.423	3.3514	102.136
119811	F	A	Zambia	18-24		NEG	NEG	1.04	N/A	N/A	N/A	N/A	N/A	N/A	N/A
119810	F	A	Zambia	18-24		NEG	NEG	1.23	N/A	N/A	N/A	N/A	N/A	N/A	N/A
119809	F	A	Zambia	18-24		NEG	NEG	0.98	N/A	N/A	N/A	N/A	N/A	N/A	N/A
119808	F	A	Zambia	25+		NEG	NEG	1.29	N/A	N/A	N/A	N/A	N/A	N/A	N/A
119807	F	A	Zambia	18-24		NEG	NEG	1.14	N/A	N/A	N/A	N/A	N/A	N/A	N/A
119806	F	A	Zambia	25+		NEG	NEG	1.14	N/A	N/A	N/A	N/A	N/A	N/A	N/A
119805	M	A	Zambia	25+		NEG	NEG	1.02	N/A	N/A	N/A	N/A	N/A	N/A	N/A
119804	M	A	Zambia	25+		NEG	NEG	1.3	N/A	N/A	N/A	N/A	N/A	N/A	N/A
119803	F	A	Zambia	18-24		NEG	NEG	1.25	N/A	N/A	N/A	N/A	N/A	N/A	N/A
119802	F	A	Zambia	18-24		NEG	NEG	0.85	N/A	N/A	N/A	N/A	N/A	N/A	N/A
119801	M	C	Zambia	18-24		NEG	NEG	1.01	N/A	N/A	N/A	N/A	N/A	N/A	N/A
119800	F	C	Zambia	18-24		NEG	NEG	0.95	N/A	N/A	N/A	N/A	N/A	N/A	N/A
119799	F	C	Zambia	25+		NEG	NEG	1.03	N/A	N/A	N/A	N/A	N/A	N/A	N/A
119798	F	C	Zambia	25+		NEG	NEG	1.03	N/A	N/A	N/A	N/A	N/A	N/A	N/A
119797	F	C	Zambia	18-24		NEG	NEG	1.15	N/A	N/A	N/A	N/A	N/A	N/A	N/A
119796	F	C	Zambia	25+		NEG	NEG	1.13	N/A	N/A	N/A	N/A	N/A	N/A	N/A
119795	F	C	Zambia	25+		NEG	NEG	1.02	N/A	N/A	N/A	N/A	N/A	N/A	N/A
119794	F	C	Zambia	25+	POS	POS	POS	N/A	LT	POS	6.91	97500	3.3807	3.3791	100.047
119793	M	C	Zambia	18-24		NEG	NEG	1.33	N/A	N/A	N/A	N/A	N/A	N/A	N/A
119792	M	C	Zambia	18-24		NEG	NEG	0.96	N/A	N/A	N/A	N/A	N/A	N/A	N/A
119791	F	C	Zambia	25+	NEG	NEG	POS	0.96	LT	POS	5.46	68320	2.6934	3.5763	75.3125
119790	F	C	Zambia	18-24		NEG	NEG	1.02	N/A	N/A	N/A	N/A	N/A	N/A	N/A
119789	M	C	Zambia	25+		NEG	NEG	1.36	N/A	N/A	N/A	N/A	N/A	N/A	N/A
119788	F	C	Zambia	25+	NEG	POS	POS	N/A	N/A	N/A	3.04	39	3.0315	3.3739	89.8515
119787	F	C	Zambia	25+		NEG	NEG	1.08	N/A	N/A	N/A	N/A	N/A	N/A	N/A
119786	F	C	Zambia	25+	POS	POS	POS	N/A	N/A	N/A	4.76	39	3.3854	3.5815	94.5246
119785	F	C	Zambia	25+		NEG	NEG	1.15	N/A	N/A	N/A	N/A	N/A	N/A	N/A
119784	M	C	Zambia	18-24		NEG	NEG	1.18	N/A	N/A	N/A	N/A	N/A	N/A	N/A
119783	F	C	Zambia	25+		NEG	NEG	0.93	N/A	N/A	N/A	N/A	N/A	N/A	N/A
119782	M	C	Zambia	25+		NEG	NEG	0.99	N/A	N/A	N/A	N/A	N/A	N/A	N/A
119781	M	C	Zambia	18-24		NEG	NEG	1.07	N/A	N/A	N/A	N/A	N/A	N/A	N/A
119780	M	C	Zambia	18-24		NEG	NEG	0.95	N/A	N/A	N/A	N/A	N/A	N/A	N/A
119779	F	C	Zambia	25+		NEG	NEG	1.36	N/A	N/A	N/A	N/A	N/A	N/A	N/A
119778	M	C	Zambia	18-24		NEG	NEG	1.25	N/A	N/A	N/A	N/A	N/A	N/A	N/A
119777	F	C	Zambia	18-24		NEG	NEG	0.89	N/A	N/A	N/A	N/A	N/A	N/A	N/A
119776	F	C	Zambia	25+	POS	POS	POS	N/A	N/A	N/A	2.34	39	3.3599	3.3669	99.7921
119775	F	C	Zambia	25+		NEG	NEG	0.92	N/A	N/A	N/A	N/A	N/A	N/A	N/A
119774	F	C	Zambia	25+		NEG	NEG	0.95	N/A	N/A	N/A	N/A	N/A	N/A	N/A
119773	F	C	Zambia	18-24		NEG	NEG	1.14	N/A	N/A	N/A	N/A	N/A	N/A	N/A
119772	F	C	Zambia	25+	POS	POS	POS	N/A	N/A	N/A	5.09	39	3.5033	3.3893	103.364
119771	F	A	Zambia	18-24		NEG	NEG	0.54	N/A	N/A	N/A	N/A	N/A	N/A	N/A
119770	M	A	Zambia	18-24		NEG	NEG	0.56	N/A	N/A	N/A	N/A	N/A	N/A	N/A
119769	M	A	Zambia	25+	POS	POS	POS	N/A	N/A	N/A	5.39	39	3.4087	3.4023	100.188
119768	F	A	Zambia	25+		NEG	NEG	0.62	N/A	N/A	N/A	N/A	N/A	N/A	N/A
119767	F	A	Zambia	25+		NEG	NEG	0.97	N/A	N/A	N/A	N/A	N/A	N/A	N/A
119766	M	A	Zambia	25+		NEG	NEG	0.63	N/A	N/A	N/A	N/A	N/A	N/A	N/A
119765	F	A	Zambia	25+		NEG	NEG	0.92	N/A	N/A	N/A	N/A	N/A	N/A	N/A
119764	F	A	Zambia	18-24		NEG	NEG	0.47	N/A	N/A	N/A	N/A	N/A	N/A	N/A
119763	M	A	Zambia	25+		NEG	NEG	1.31	N/A	N/A	N/A	N/A	N/A	N/A	N/A
119762	M	A	Zambia	25+		NEG	NEG	0.55	N/A	N/A	N/A	N/A	N/A	N/A	N/A
119761	F	C	Zambia	25+		NEG	NEG	0.96	N/A	N/A	N/A	N/A	N/A	N/A	N/A
119760	F	A	Zambia	18-24		NEG	NEG	0.65	N/A	N/A	N/A	N/A	N/A	N/A	N/A
119759	F	A	Zambia	25+		NEG	NEG	1.26	N/A	N/A	N/A	N/A	N/A	N/A	N/A
119758	F	A	Zambia	25+	POS	POS	POS	N/A	N/A	N/A	5.13	39	3.4047	3.3691	101.057
119757	F	A	Zambia	25+		NEG	NEG	1.15	N/A	N/A	N/A	N/A	N/A	N/A	N/A
119756	F	A	Zambia	18-24		NEG	NEG	1.27	N/A	N/A	N/A	N/A	N/A	N/A	N/A
119755	F	A	Zambia	18-24		NEG	NEG	1.3	N/A	N/A	N/A	N/A	N/A	N/A	N/A
119754	F	A	Zambia	25+		NEG	NEG	1.26	N/A	N/A	N/A	N/A	N/A	N/A	N/A
119753	F	A	Zambia	18-24		NEG	NEG	1.25	N/A	N/A	N/A	N/A	N/A	N/A	N/A
119752	M	A	Zambia	25+		NEG	NEG	1.03	N/A	N/A	N/A	N/A	N/A	N/A	N/A
119751	F	A	Zambia	25+		NEG	NEG	0.62	N/A	N/A	N/A	N/A	N/A	N/A	N/A
119750	F	A	Zambia	25+		NEG	NEG	1.43	N/A	N/A	N/A	N/A	N/A	N/A	N/A
119749	M	A	Zambia	18-24		NEG	NEG	0.69	N/A	N/A	N/A	N/A	N/A	N/A	N/A
119748	F	A	Zambia	25+	POS	POS	POS	N/A	N/A	N/A	1.28	39	3.3883	3.6172	93.6719
119747	M	A	Zambia	25+		NEG	NEG	1.26	N/A	N/A	N/A	N/A	N/A	N/A	N/A
119746	F	A	Zambia	25+		NEG	NEG	0.69	N/A	N/A	N/A	N/A	N/A	N/A	N/A
119745	M	A	Zambia	18-24		NEG	NEG	0.93	N/A	N/A	N/A	N/A	N/A	N/A	N/A
119744	F	A	Zambia	25+		NEG	NEG	0.59	N/A	N/A	N/A	N/A	N/A	N/A	N/A
119743	F	A	Zambia	25+		NEG	NEG	1	N/A	N/A	N/A	N/A	N/A	N/A	N/A
119742	F	A	Zambia	25+		NEG	NEG	1.08	N/A	N/A	N/A	N/A	N/A	N/A	N/A
119741	F	A	Zambia	25+	POS	POS	POS	N/A	N/A	N/A	3.89	39	3.3822	3.3264	101.677
119740	F	A	Zambia	25+		NEG	NEG	1.28	N/A	N/A	N/A	N/A	N/A	N/A	N/A
119739	F	A	Zambia	25+		NEG	NEG	1.02	N/A	N/A	N/A	N/A	N/A	N/A	N/A
119738	F	A	Zambia	25+		NEG	NEG	1.22	N/A	N/A	N/A	N/A	N/A	N/A	N/A
119737	M	A	Zambia	25+	POS	POS	POS	N/A	N/A	N/A	2.07	39	3.3296	3.3554	99.2311
119736	M	A	Zambia	25+		NEG	NEG	1.41	N/A	N/A	N/A	N/A	N/A	N/A	N/A
119735	F	A	Zambia	25+		NEG	NEG	1.31	N/A	N/A	N/A	N/A	N/A	N/A	N/A
119734	F	A	Zambia	25+		NEG	NEG	1.11	N/A	N/A	N/A	N/A	N/A	N/A	N/A
119733	F	A	Zambia	25+		NEG	NEG	1.32	N/A	N/A	N/A	N/A	N/A	N/A	N/A
119732	F	A	Zambia	25+		NEG	NEG	1.26	N/A	N/A	N/A	N/A	N/A	N/A	N/A
119731	F	A	Zambia	25+		NEG	NEG	1.35	N/A	N/A	N/A	N/A	N/A	N/A	N/A
119730	F	A	Zambia	25+		NEG	NEG	1.44	N/A	N/A	N/A	N/A	N/A	N/A	N/A
119729	M	A	Zambia	18-24		NEG	NEG	1.36	N/A	N/A	N/A	N/A	N/A	N/A	N/A
119728	F	A	Zambia	25+		NEG	NEG	0.76	N/A	N/A	N/A	N/A	N/A	N/A	N/A
119727	M	A	Zambia	18-24		NEG	NEG	0.69	N/A	N/A	N/A	N/A	N/A	N/A	N/A
119726	M	A	Zambia	25+		NEG	NEG	0.65	N/A	N/A	N/A	N/A	N/A	N/A	N/A
119725	F	A	Zambia	25+		NEG	NEG	0.65	N/A	N/A	N/A	N/A	N/A	N/A	N/A
119724	F	A	Zambia	25+		NEG	NEG	0.77	N/A	N/A	N/A	N/A	N/A	N/A	N/A
119723	M	A	Zambia	25+	POS	POS	POS	N/A	LT	POS	5.34	200250	3.3482	3.3804	99.0475
119722	F	A	Zambia	25+	POS	POS	POS	N/A	N/A	N/A	1.72	39	3.0574	3.5989	84.9537
119721	F	A	Zambia	25+		NEG	NEG	0.65	N/A	N/A	N/A	N/A	N/A	N/A	N/A
119720	F	A	Zambia	25+		NEG	NEG	0.68	N/A	N/A	N/A	N/A	N/A	N/A	N/A
119719	M	A	Zambia	25+		NEG	NEG	0.67	N/A	N/A	N/A	N/A	N/A	N/A	N/A
119718	F	A	Zambia	25+		NEG	NEG	1.16	N/A	N/A	N/A	N/A	N/A	N/A	N/A
119717	F	A	Zambia	18-24		NEG	NEG	0.68	N/A	N/A	N/A	N/A	N/A	N/A	N/A
119716	F	A	Zambia	25+		NEG	NEG	0.69	N/A	N/A	N/A	N/A	N/A	N/A	N/A
119715	M	B	Zambia	18-24		NEG	NEG	1.4	N/A	N/A	N/A	N/A	N/A	N/A	N/A
119714	M	B	Zambia	25+		NEG	NEG	1.4	N/A	N/A	N/A	N/A	N/A	N/A	N/A
119713	M	B	Zambia	18-24		NEG	NEG	0.83	N/A	N/A	N/A	N/A	N/A	N/A	N/A
119712	F	B	Zambia	18-24		NEG	NEG	0.89	N/A	N/A	N/A	N/A	N/A	N/A	N/A
119711	F	B	Zambia	18-24		NEG	NEG	0.64	N/A	N/A	N/A	N/A	N/A	N/A	N/A
119710	F	B	Zambia	25+		NEG	NEG	0.69	N/A	N/A	N/A	N/A	N/A	N/A	N/A
119709	M	B	Zambia	25+		NEG	NEG	0.77	N/A	N/A	N/A	N/A	N/A	N/A	N/A
119708	M	B	Zambia	18-24		NEG	NEG	0.69	N/A	N/A	N/A	N/A	N/A	N/A	N/A
119707	F	B	Zambia	25+		NEG	NEG	0.68	N/A	N/A	N/A	N/A	N/A	N/A	N/A
119706	F	B	Zambia	25+		NEG	NEG	0.68	N/A	N/A	N/A	N/A	N/A	N/A	N/A
119705	M	B	Zambia	18-24		NEG	NEG	0.68	N/A	N/A	N/A	N/A	N/A	N/A	N/A
119704	F	B	Zambia	18-24	POS	POS	POS	N/A	N/A	N/A	2.85	39	3.3981	3.5955	94.5098
119703	F	B	Zambia	18-24		NEG	NEG	0.65	N/A	N/A	N/A	N/A	N/A	N/A	N/A
119702	F	B	Zambia	25+		NEG	NEG	0.65	N/A	N/A	N/A	N/A	N/A	N/A	N/A
119701	M	B	Zambia	25+		NEG	NEG	0.72	N/A	N/A	N/A	N/A	N/A	N/A	N/A
119700	M	B	Zambia	25+		NEG	NEG	0.57	N/A	N/A	N/A	N/A	N/A	N/A	N/A
119699	M	B	Zambia	25+	POS	POS	POS	N/A	N/A	N/A	2.08	39	3.39	3.3041	102.6
119698	F	B	Zambia	25+		NEG	NEG	0.73	N/A	N/A	N/A	N/A	N/A	N/A	N/A
119697	F	B	Zambia	25+	POS	POS	POS	N/A	N/A	N/A	2.5	39	3.437	3.3687	102.027
119696	M	B	Zambia	25+	POS	POS	POS	N/A	N/A	N/A	0.93	39	0.7982	1.1176	71.4209
119695	M	B	Zambia	25+		NEG	NEG	0.64	N/A	N/A	N/A	N/A	N/A	N/A	N/A
119694	F	B	Zambia	18-24		NEG	NEG	0.67	N/A	N/A	N/A	N/A	N/A	N/A	N/A
119693	F	B	Zambia	18-24		NEG	NEG	0.64	N/A	N/A	N/A	N/A	N/A	N/A	N/A
119692	F	B	Zambia	18-24	POS	POS	POS	N/A	LT	POS	4.52	7780	3.3797	3.3871	99.7815
119691	M	B	Zambia	25+		NEG	NEG	0.62	N/A	N/A	N/A	N/A	N/A	N/A	N/A
119690	F	B	Zambia	18-24		NEG	NEG	0.65	N/A	N/A	N/A	N/A	N/A	N/A	N/A
119689	F	B	Zambia	25+	POS	POS	POS	N/A	N/A	N/A	2.75	39	3.3831	3.3959	99.6231
119688	F	B	Zambia	18-24	POS	POS	POS	N/A	N/A	N/A	2.19	400	3.4138	3.6124	94.5023
119687	M	B	Zambia	25+		NEG	NEG	0.58	N/A	N/A	N/A	N/A	N/A	N/A	N/A
119686	F	B	Zambia	25+		NEG	NEG	1.21	N/A	N/A	N/A	N/A	N/A	N/A	N/A
119685	F	B	Zambia	18-24	POS	POS	POS	N/A	N/A	N/A	3.08	400	3.3993	3.598	94.4775
119684	F	B	Zambia	18-24		NEG	NEG	0.69	N/A	N/A	N/A	N/A	N/A	N/A	N/A
119683	F	B	Zambia	25+		NEG	NEG	0.61	N/A	N/A	N/A	N/A	N/A	N/A	N/A
119682	M	B	Zambia	18-24		NEG	NEG	0.67	N/A	N/A	N/A	N/A	N/A	N/A	N/A
119681	M	B	Zambia	18-24		NEG	NEG	1.13	N/A	N/A	N/A	N/A	N/A	N/A	N/A
119680	M	B	Zambia	18-24		NEG	NEG	0.89	N/A	N/A	N/A	N/A	N/A	N/A	N/A
119679	F	B	Zambia	18-24		NEG	NEG	0.87	N/A	N/A	N/A	N/A	N/A	N/A	N/A
119678	F	B	Zambia	25+	POS	POS	POS	N/A	N/A	N/A	5.06	39	3.3706	3.3736	99.9111
119677	F	B	Zambia	25+		NEG	NEG	1.13	N/A	N/A	N/A	N/A	N/A	N/A	N/A
119676	F	B	Zambia	25+	POS	POS	POS	N/A	N/A	N/A	4.76	39	3.4194	3.3667	101.565
119675	F	B	Zambia	18-24		NEG	NEG	0.81	N/A	N/A	N/A	N/A	N/A	N/A	N/A
119674	F	B	Zambia	25+		NEG	NEG	0.59	N/A	N/A	N/A	N/A	N/A	N/A	N/A
119673	F	B	Zambia	25+		NEG	NEG	0.61	N/A	N/A	N/A	N/A	N/A	N/A	N/A
119672	F	B	Zambia	25+		NEG	NEG	0.65	N/A	N/A	N/A	N/A	N/A	N/A	N/A
119671	F	B	Zambia	25+		NEG	NEG	0.63	N/A	N/A	N/A	N/A	N/A	N/A	N/A
119670	F	B	Zambia	25+		NEG	NEG	0.67	N/A	N/A	N/A	N/A	N/A	N/A	N/A
119669	F	B	Zambia	18-24		NEG	NEG	0.69	N/A	N/A	N/A	N/A	N/A	N/A	N/A
119668	F	B	Zambia	25+		NEG	NEG	0.66	N/A	N/A	N/A	N/A	N/A	N/A	N/A
119667	M	B	Zambia	25+		NEG	NEG	0.75	N/A	N/A	N/A	N/A	N/A	N/A	N/A
119666	M	B	Zambia	18-24		NEG	NEG	0.59	N/A	N/A	N/A	N/A	N/A	N/A	N/A
119665	F	B	Zambia	25+		NEG	NEG	0.7	N/A	N/A	N/A	N/A	N/A	N/A	N/A
119664	M	B	Zambia	25+		NEG	NEG	0.65	N/A	N/A	N/A	N/A	N/A	N/A	N/A
119663	F	B	Zambia	25+		NEG	NEG	0.61	N/A	N/A	N/A	N/A	N/A	N/A	N/A
119662	F	B	Zambia	25+		NEG	NEG	0.68	N/A	N/A	N/A	N/A	N/A	N/A	N/A
119661	F	B	Zambia	25+		NEG	NEG	0.68	N/A	N/A	N/A	N/A	N/A	N/A	N/A
119660	F	B	Zambia	25+	POS	POS	POS	N/A	N/A	N/A	1.98	39	3.3952	3.5729	95.0264
119659	F	B	Zambia	25+		NEG	NEG	0.64	N/A	N/A	N/A	N/A	N/A	N/A	N/A
119658	F	B	Zambia	25+		NEG	NEG	0.72	N/A	N/A	N/A	N/A	N/A	N/A	N/A
119657	F	B	Zambia	18-24		NEG	NEG	0.74	N/A	N/A	N/A	N/A	N/A	N/A	N/A
119656	M	B	Zambia	25+		NEG	NEG	0.78	N/A	N/A	N/A	N/A	N/A	N/A	N/A
119655	F	B	Zambia	18-24		NEG	NEG	0.71	N/A	N/A	N/A	N/A	N/A	N/A	N/A
119654	F	B	Zambia	25+		NEG	NEG	0.55	N/A	N/A	N/A	N/A	N/A	N/A	N/A
119653	M	B	Zambia	25+		NEG	NEG	0.64	N/A	N/A	N/A	N/A	N/A	N/A	N/A
119652	F	A	Zambia	25+	POS	POS	POS	N/A	N/A	N/A	3.64	39	3.4141	3.5791	95.3899
119651	M	A	Zambia	25+		NEG	NEG	0.62	N/A	N/A	N/A	N/A	N/A	N/A	N/A
119650	F	A	Zambia	25+		NEG	NEG	1.41	N/A	N/A	N/A	N/A	N/A	N/A	N/A
119649	M	A	Zambia	25+		NEG	NEG	0.63	N/A	N/A	N/A	N/A	N/A	N/A	N/A
119648	M	A	Zambia	18-24		NEG	NEG	0.65	N/A	N/A	N/A	N/A	N/A	N/A	N/A
119647	F	A	Zambia	25+		NEG	NEG	0.57	N/A	N/A	N/A	N/A	N/A	N/A	N/A
119646	F	A	Zambia	25+		NEG	NEG	0.64	N/A	N/A	N/A	N/A	N/A	N/A	N/A
119645	F	A	Zambia	25+		NEG	NEG	0.65	N/A	N/A	N/A	N/A	N/A	N/A	N/A
119644	M	A	Zambia	18-24		NEG	NEG	0.67	N/A	N/A	N/A	N/A	N/A	N/A	N/A
119643	F	A	Zambia	25+		NEG	NEG	0.65	N/A	N/A	N/A	N/A	N/A	N/A	N/A
119642	M	A	Zambia	25+		NEG	NEG	0.73	N/A	N/A	N/A	N/A	N/A	N/A	N/A
119641	F	A	Zambia	25+		NEG	NEG	0.64	N/A	N/A	N/A	N/A	N/A	N/A	N/A
119640	F	A	Zambia	25+		NEG	NEG	0.65	N/A	N/A	N/A	N/A	N/A	N/A	N/A
119639	F	A	Zambia	25+	POS	POS	POS	N/A	N/A	N/A	5.37	39	3.3708	3.6249	92.9902
119638	F	A	Zambia	25+	POS	POS	POS	N/A	N/A	N/A	3.81	39	3.4355	3.393	101.253
119637	M	A	Zambia	18-24		NEG	NEG	0.69	N/A	N/A	N/A	N/A	N/A	N/A	N/A
119636	F	A	Zambia	25+		NEG	NEG	0.64	N/A	N/A	N/A	N/A	N/A	N/A	N/A
119635	M	A	Zambia	18-24		NEG	NEG	0.68	N/A	N/A	N/A	N/A	N/A	N/A	N/A
119634	M	A	Zambia	18-24		NEG	NEG	0.6	N/A	N/A	N/A	N/A	N/A	N/A	N/A
119633	F	A	Zambia	18-24		NEG	NEG	0.66	N/A	N/A	N/A	N/A	N/A	N/A	N/A
119632	F	A	Zambia	25+		NEG	NEG	0.65	N/A	N/A	N/A	N/A	N/A	N/A	N/A
119631	F	A	Zambia	25+		NEG	NEG	1.23	N/A	N/A	N/A	N/A	N/A	N/A	N/A
119630	F	A	Zambia	18-24	NEG	NEG	POS	1.24	LT	POS	3.85	9890	3.3294	3.3535	99.2813
119629	F	A	Zambia	18-24		NEG	NEG	1.24	N/A	N/A	N/A	N/A	N/A	N/A	N/A
119628	F	A	Zambia	25+		NEG	NEG	1.23	N/A	N/A	N/A	N/A	N/A	N/A	N/A
119627	F	A	Zambia	18-24		NEG	NEG	1.28	N/A	N/A	N/A	N/A	N/A	N/A	N/A
119626	F	A	Zambia	25+	POS	POS	POS	N/A	N/A	N/A	6.51	39	3.4492	3.3649	102.505
119625	F	A	Zambia	25+		NEG	NEG	1.28	N/A	N/A	N/A	N/A	N/A	N/A	N/A
119624	M	A	Zambia	25+		NEG	NEG	1.35	N/A	N/A	N/A	N/A	N/A	N/A	N/A
119623	F	A	Zambia	25+		NEG	NEG	1.07	N/A	N/A	N/A	N/A	N/A	N/A	N/A
119622	M	A	Zambia	25+		NEG	NEG	0.98	N/A	N/A	N/A	N/A	N/A	N/A	N/A
119621	M	A	Zambia	25+		NEG	NEG	1.45	N/A	N/A	N/A	N/A	N/A	N/A	N/A
119620	F	A	Zambia	25+		NEG	NEG	1.26	N/A	N/A	N/A	N/A	N/A	N/A	N/A
119619	M	A	Zambia	18-24		NEG	NEG	1.44	N/A	N/A	N/A	N/A	N/A	N/A	N/A
119618	F	A	Zambia	25+	POS	POS	POS	N/A	N/A	N/A	5.88	400	3.3888	3.5865	94.4877
119617	F	A	Zambia	25+	POS	POS	POS	N/A	N/A	N/A	3	39	2.8701	3.3068	86.7939
119616	F	A	Zambia	25+	NEG	POS	POS	N/A	N/A	N/A	2.84	39	3.4958	3.3849	103.276
119615	F	A	Zambia	25+		NEG	NEG	1.19	N/A	N/A	N/A	N/A	N/A	N/A	N/A
119614	F	A	Zambia	25+		NEG	NEG	1.25	N/A	N/A	N/A	N/A	N/A	N/A	N/A
119613	F	A	Zambia	25+	POS	POS	POS	N/A	N/A	N/A	5.34	39	3.3268	3.3437	99.4946
119612	F	A	Zambia	25+	POS	POS	POS	N/A	N/A	N/A	2.34	39	3.4044	3.3248	102.394
119611	F	A	Zambia	25+		NEG	NEG	1.18	N/A	N/A	N/A	N/A	N/A	N/A	N/A
119610	M	A	Zambia	18-24		NEG	NEG	1.43	N/A	N/A	N/A	N/A	N/A	N/A	N/A
119609	M	A	Zambia	18-24		NEG	NEG	1.41	N/A	N/A	N/A	N/A	N/A	N/A	N/A
119608	F	A	Zambia	25+		NEG	NEG	1.27	N/A	N/A	N/A	N/A	N/A	N/A	N/A
119607	F	A	Zambia	18-24		NEG	NEG	1.05	N/A	N/A	N/A	N/A	N/A	N/A	N/A
119606	F	A	Zambia	25+	POS	POS	POS	N/A	N/A	N/A	3.56	39	3.4807	3.3759	103.104
119605	F	A	Zambia	25+		NEG	NEG	1.34	N/A	N/A	N/A	N/A	N/A	N/A	N/A
119604	F	A	Zambia	18-24		NEG	NEG	1.32	N/A	N/A	N/A	N/A	N/A	N/A	N/A
119603	F	A	Zambia	25+		NEG	NEG	1.33	N/A	N/A	N/A	N/A	N/A	N/A	N/A
119602	F	A	Zambia	25+		NEG	NEG	1.34	N/A	N/A	N/A	N/A	N/A	N/A	N/A
119601	F	A	Zambia	18-24		NEG	NEG	1.3	N/A	N/A	N/A	N/A	N/A	N/A	N/A
119600	F	A	Zambia	25+		NEG	NEG	1.22	N/A	N/A	N/A	N/A	N/A	N/A	N/A
119599	F	A	Zambia	25+		NEG	NEG	1.15	N/A	N/A	N/A	N/A	N/A	N/A	N/A
119598	F	A	Zambia	25+		NEG	NEG	1.31	N/A	N/A	N/A	N/A	N/A	N/A	N/A
119597	F	A	Zambia	18-24		NEG	NEG	1.3	N/A	N/A	N/A	N/A	N/A	N/A	N/A
119596	F	A	Zambia	25+		NEG	NEG	1.25	N/A	N/A	N/A	N/A	N/A	N/A	N/A
119595	F	A	Zambia	25+		NEG	NEG	0.98	N/A	N/A	N/A	N/A	N/A	N/A	N/A
119594	F	A	Zambia	18-24		NEG	NEG	1.43	N/A	N/A	N/A	N/A	N/A	N/A	N/A
119593	F	A	Zambia	25+		NEG	NEG	1.25	N/A	N/A	N/A	N/A	N/A	N/A	N/A
119592	F	A	Zambia	25+		NEG	NEG	1.25	N/A	N/A	N/A	N/A	N/A	N/A	N/A
119591	F	A	Zambia	25+		NEG	NEG	0.65	N/A	N/A	N/A	N/A	N/A	N/A	N/A
119590	F	A	Zambia	25+	POS	POS	POS	N/A	LT	POS	5.43	18460	3.3635	3.6046	93.3113
119589	F	A	Zambia	25+	NEG	POS	POS	N/A	LT	POS	3.56	16410	3.4016	3.418	99.5202
119588	F	A	Zambia	25+		NEG	NEG	1.42	N/A	N/A	N/A	N/A	N/A	N/A	N/A
119587	F	A	Zambia	25+	POS	POS	POS	N/A	LT	POS	4.68	19410	3.3902	3.6052	94.0364
119586	F	A	Zambia	25+		NEG	NEG	1.44	N/A	N/A	N/A	N/A	N/A	N/A	N/A
119585	F	A	Zambia	25+	POS	POS	POS	N/A	N/A	N/A	4.93	39	3.4087	3.3298	102.37
119584	M	A	Zambia	18-24		NEG	NEG	1.24	N/A	N/A	N/A	N/A	N/A	N/A	N/A
119583	F	A	Zambia	18-24		NEG	NEG	1.32	N/A	N/A	N/A	N/A	N/A	N/A	N/A
119582	F	A	Zambia	25+		NEG	NEG	1.03	N/A	N/A	N/A	N/A	N/A	N/A	N/A
119581	F	A	Zambia	18-24		NEG	NEG	1.33	N/A	N/A	N/A	N/A	N/A	N/A	N/A
119580	F	A	Zambia	25+	POS	POS	POS	N/A	N/A	N/A	2.2	39	3.4533	3.3782	102.223
119579	M	A	Zambia	25+		NEG	NEG	0.68	N/A	N/A	N/A	N/A	N/A	N/A	N/A
119578	M	A	Zambia	18-24		NEG	NEG	0.64	N/A	N/A	N/A	N/A	N/A	N/A	N/A
119577	M	A	Zambia	25+		NEG	NEG	0.64	N/A	N/A	N/A	N/A	N/A	N/A	N/A
119576	M	B	Zambia	18-24		NEG	NEG	1.25	N/A	N/A	N/A	N/A	N/A	N/A	N/A
119575	F	B	Zambia	25+		NEG	NEG	1.07	N/A	N/A	N/A	N/A	N/A	N/A	N/A
119574	F	B	Zambia	18-24		NEG	NEG	1.1	N/A	N/A	N/A	N/A	N/A	N/A	N/A
119573	F	B	Zambia	25+		NEG	NEG	1.1	N/A	N/A	N/A	N/A	N/A	N/A	N/A
119572	F	B	Zambia	25+		NEG	NEG	0.99	N/A	N/A	N/A	N/A	N/A	N/A	N/A
119571	F	B	Zambia	25+		NEG	NEG	1	N/A	N/A	N/A	N/A	N/A	N/A	N/A
119570	M	B	Zambia	25+		NEG	NEG	1.13	N/A	N/A	N/A	N/A	N/A	N/A	N/A
119569	F	B	Zambia	25+		NEG	NEG	1.08	N/A	N/A	N/A	N/A	N/A	N/A	N/A
119568	M	B	Zambia	18-24		NEG	NEG	0.91	N/A	N/A	N/A	N/A	N/A	N/A	N/A
119567	M	B	Zambia	25+		NEG	NEG	0.96	N/A	N/A	N/A	N/A	N/A	N/A	N/A
119566	F	B	Zambia	25+		NEG	NEG	1.09	N/A	N/A	N/A	N/A	N/A	N/A	N/A
119565	F	B	Zambia	25+		NEG	NEG	0.95	N/A	N/A	N/A	N/A	N/A	N/A	N/A
119564	F	B	Zambia	25+	POS	POS	POS	N/A	N/A	N/A	2.66	39	3.2561	3.3092	98.3954
119563	F	B	Zambia	18-24		NEG	NEG	1.09	N/A	N/A	N/A	N/A	N/A	N/A	N/A
119562	F	B	Zambia	25+		NEG	NEG	0.95	N/A	N/A	N/A	N/A	N/A	N/A	N/A
119561	F	B	Zambia	18-24		NEG	NEG	1.05	N/A	N/A	N/A	N/A	N/A	N/A	N/A
119560	M	B	Zambia	25+		NEG	NEG	1.09	N/A	N/A	N/A	N/A	N/A	N/A	N/A
119559	M	B	Zambia	25+	POS	POS	POS	N/A	LT	POS	4.28	38880	3.5064	3.3902	103.428
119558	F	B	Zambia	25+	POS	POS	POS	N/A	N/A	N/A	5.9	39	3.4258	3.6246	94.5153
119557	F	B	Zambia	25+		NEG	NEG	0.95	N/A	N/A	N/A	N/A	N/A	N/A	N/A
119556	F	B	Zambia	18-24		NEG	NEG	1.12	N/A	N/A	N/A	N/A	N/A	N/A	N/A
119555	F	B	Zambia	18-24		NEG	NEG	1.03	N/A	N/A	N/A	N/A	N/A	N/A	N/A
119554	F	B	Zambia	18-24		NEG	NEG	0.95	N/A	N/A	N/A	N/A	N/A	N/A	N/A
119553	F	B	Zambia	25+		NEG	NEG	0.94	N/A	N/A	N/A	N/A	N/A	N/A	N/A
119552	F	B	Zambia	25+	POS	POS	POS	N/A	N/A	N/A	3.63	39	3.3598	3.3916	99.0624
119551	M	B	Zambia	25+		NEG	NEG	0.92	N/A	N/A	N/A	N/A	N/A	N/A	N/A
119550	F	B	Zambia	25+	POS	POS	POS	N/A	N/A	N/A	6.14	39	3.4236	3.6387	94.0885
119549	F	B	Zambia	25+		NEG	NEG	1.01	N/A	N/A	N/A	N/A	N/A	N/A	N/A
119548	F	B	Zambia	18-24		NEG	NEG	1.02	N/A	N/A	N/A	N/A	N/A	N/A	N/A
119547	F	B	Zambia	25+		NEG	NEG	0.8	N/A	N/A	N/A	N/A	N/A	N/A	N/A
119546	F	B	Zambia	25+	NEG	POS	POS	N/A	N/A	N/A	4.73	39	3.3285	3.3446	99.5186
119545	F	B	Zambia	25+	POS	POS	POS	N/A	N/A	N/A	6.55	39	3.4332	3.4022	100.911
119544	F	B	Zambia	25+		NEG	NEG	0.99	N/A	N/A	N/A	N/A	N/A	N/A	N/A
119543	F	B	Zambia	25+	POS	POS	POS	N/A	LT	POS	6.5	11570	3.4426	3.3779	101.915
119542	F	B	Zambia	18-24		NEG	NEG	0.76	N/A	N/A	N/A	N/A	N/A	N/A	N/A
119541	F	B	Zambia	25+		NEG	NEG	0.87	N/A	N/A	N/A	N/A	N/A	N/A	N/A
119540	M	B	Zambia	18-24		NEG	NEG	0.72	N/A	N/A	N/A	N/A	N/A	N/A	N/A
119539	F	B	Zambia	25+		NEG	NEG	0.93	N/A	N/A	N/A	N/A	N/A	N/A	N/A
119538	F	B	Zambia	25+		NEG	NEG	1.03	N/A	N/A	N/A	N/A	N/A	N/A	N/A
119537	F	B	Zambia	18-24		NEG	NEG	0.88	N/A	N/A	N/A	N/A	N/A	N/A	N/A
119536	F	B	Zambia	25+		NEG	NEG	1.1	N/A	N/A	N/A	N/A	N/A	N/A	N/A
119535	F	B	Zambia	25+		NEG	NEG	0.91	N/A	N/A	N/A	N/A	N/A	N/A	N/A
119534	F	B	Zambia	25+		NEG	NEG	0.93	N/A	N/A	N/A	N/A	N/A	N/A	N/A
119533	F	B	Zambia	25+		NEG	NEG	0.88	N/A	N/A	N/A	N/A	N/A	N/A	N/A
119532	F	B	Zambia	25+	POS	POS	POS	N/A	N/A	N/A	3.93	39	3.5103	3.4009	103.217
119531	F	B	Zambia	25+		NEG	NEG	0.95	N/A	N/A	N/A	N/A	N/A	N/A	N/A
119530	F	B	Zambia	25+		NEG	NEG	0.94	N/A	N/A	N/A	N/A	N/A	N/A	N/A
119529	F	B	Zambia	25+		NEG	NEG	0.94	N/A	N/A	N/A	N/A	N/A	N/A	N/A
119528	F	B	Zambia	18-24		NEG	NEG	0.75	N/A	N/A	N/A	N/A	N/A	N/A	N/A
119527	F	B	Zambia	25+	POS	POS	POS	N/A	N/A	N/A	4.53	39	3.4111	3.3462	101.94
119526	F	B	Zambia	18-24		NEG	NEG	0.94	N/A	N/A	N/A	N/A	N/A	N/A	N/A
119525	M	B	Zambia	18-24		NEG	NEG	0.94	N/A	N/A	N/A	N/A	N/A	N/A	N/A
119524	M	B	Zambia	25+		NEG	NEG	0.73	N/A	N/A	N/A	N/A	N/A	N/A	N/A
119523	M	B	Zambia	25+	POS	POS	POS	N/A	N/A	N/A	4.37	39	3.4562	3.4218	101.005
119522	M	B	Zambia	25+		NEG	NEG	1.3	N/A	N/A	N/A	N/A	N/A	N/A	N/A
119521	F	B	Zambia	25+	POS	POS	POS	N/A	N/A	N/A	4.2	39	3.3985	3.6441	93.2603
119520	M	B	Zambia	25+		NEG	NEG	1.36	N/A	N/A	N/A	N/A	N/A	N/A	N/A
119519	F	B	Zambia	25+	POS	POS	POS	N/A	LT	POS	5.57	3660	3.3724	3.4197	98.6168
119518	M	B	Zambia	25+	POS	POS	POS	N/A	N/A	N/A	3.89	39	3.4597	3.4192	101.184
119517	F	B	Zambia	25+		NEG	NEG	1.08	N/A	N/A	N/A	N/A	N/A	N/A	N/A
119516	F	B	Zambia	25+		NEG	NEG	1.08	N/A	N/A	N/A	N/A	N/A	N/A	N/A
119515	M	B	Zambia	25+		NEG	NEG	1.14	N/A	N/A	N/A	N/A	N/A	N/A	N/A
119514	F	B	Zambia	18-24	POS	POS	POS	N/A	N/A	N/A	4.29	39	3.3312	3.3864	98.37
119513	F	B	Zambia	25+		NEG	NEG	1.34	N/A	N/A	N/A	N/A	N/A	N/A	N/A
119512	M	B	Zambia	18-24		NEG	NEG	1.13	N/A	N/A	N/A	N/A	N/A	N/A	N/A
119511	M	B	Zambia	18-24		NEG	NEG	1.09	N/A	N/A	N/A	N/A	N/A	N/A	N/A
119510	M	B	Zambia	18-24		NEG	NEG	1.26	N/A	N/A	N/A	N/A	N/A	N/A	N/A
119509	F	B	Zambia	25+		NEG	NEG	1.1	N/A	N/A	N/A	N/A	N/A	N/A	N/A
119508	F	B	Zambia	25+		NEG	NEG	0.78	N/A	N/A	N/A	N/A	N/A	N/A	N/A
119507	M	B	Zambia	25+		NEG	NEG	1.12	N/A	N/A	N/A	N/A	N/A	N/A	N/A
119506	F	B	Zambia	25+		NEG	NEG	0.92	N/A	N/A	N/A	N/A	N/A	N/A	N/A
119505	F	B	Zambia	25+		NEG	NEG	1	N/A	N/A	N/A	N/A	N/A	N/A	N/A
119504	F	B	Zambia	25+		NEG	NEG	0.95	N/A	N/A	N/A	N/A	N/A	N/A	N/A
119503	F	B	Zambia	25+	POS	POS	POS	N/A	N/A	N/A	2.47	39	3.3979	3.3267	102.14
119502	F	B	Zambia	18-24		NEG	NEG	0.94	N/A	N/A	N/A	N/A	N/A	N/A	N/A
119501	F	B	Zambia	25+		NEG	NEG	0.99	N/A	N/A	N/A	N/A	N/A	N/A	N/A
119500	F	B	Zambia	25+		NEG	NEG	0.97	N/A	N/A	N/A	N/A	N/A	N/A	N/A
119499	F	B	Zambia	18-24		NEG	NEG	0.98	N/A	N/A	N/A	N/A	N/A	N/A	N/A
119498	F	B	Zambia	25+	POS	POS	POS	N/A	N/A	N/A	4.92	39	3.3214	3.3795	98.2808
119497	F	B	Zambia	25+		NEG	NEG	1.08	N/A	N/A	N/A	N/A	N/A	N/A	N/A
119496	F	B	Zambia	18-24		NEG	NEG	1.14	N/A	N/A	N/A	N/A	N/A	N/A	N/A
119495	F	B	Zambia	18-24		NEG	NEG	1.03	N/A	N/A	N/A	N/A	N/A	N/A	N/A
119494	M	B	Zambia	18-24		NEG	NEG	1.04	N/A	N/A	N/A	N/A	N/A	N/A	N/A
119493	M	B	Zambia	25+		NEG	NEG	0.98	N/A	N/A	N/A	N/A	N/A	N/A	N/A
119492	M	B	Zambia	25+	POS	POS	POS	N/A	LT	POS	7.37	600800	3.3944	3.4213	99.2137
119491	F	A	Zambia	25+		NEG	NEG	1.03	N/A	N/A	N/A	N/A	N/A	N/A	N/A
119490	F	A	Zambia	25+	NEG	POS	POS	N/A	LT	POS	4.56	105810	3.3718	3.3854	99.5983
119489	M	A	Zambia	25+		NEG	NEG	1.16	N/A	N/A	N/A	N/A	N/A	N/A	N/A
119488	F	A	Zambia	18-24		NEG	NEG	1.41	N/A	N/A	N/A	N/A	N/A	N/A	N/A
119487	M	A	Zambia	25+		NEG	NEG	0.99	N/A	N/A	N/A	N/A	N/A	N/A	N/A
119486	F	A	Zambia	25+		NEG	NEG	0.99	N/A	N/A	N/A	N/A	N/A	N/A	N/A
119485	F	A	Zambia	18-24	POS	POS	POS	N/A	LT	POS	5.33	10520	3.4326	3.3342	102.951
119484	F	A	Zambia	25+		NEG	NEG	1.02	N/A	N/A	N/A	N/A	N/A	N/A	N/A
119483	F	A	Zambia	25+	NEG	POS	POS	N/A	LT	POS	6.08	568950	3.4166	3.3492	102.012
119482	F	A	Zambia	25+	POS	POS	POS	N/A	N/A	N/A	5.75	39	3.3788	3.3851	99.8139
119481	F	A	Zambia	25+		NEG	NEG	0.9	N/A	N/A	N/A	N/A	N/A	N/A	N/A
119480	M	A	Zambia	18-24		NEG	NEG	1	N/A	N/A	N/A	N/A	N/A	N/A	N/A
119479	F	A	Zambia	25+		NEG	NEG	1.01	N/A	N/A	N/A	N/A	N/A	N/A	N/A
119478	M	A	Zambia	25+		NEG	NEG	0.85	N/A	N/A	N/A	N/A	N/A	N/A	N/A
119477	M	A	Zambia	25+		NEG	NEG	1.01	N/A	N/A	N/A	N/A	N/A	N/A	N/A
119476	F	A	Zambia	25+		NEG	NEG	0.86	N/A	N/A	N/A	N/A	N/A	N/A	N/A
119475	M	A	Zambia	25+		NEG	NEG	1.01	N/A	N/A	N/A	N/A	N/A	N/A	N/A
119474	F	A	Zambia	18-24		NEG	NEG	1.11	N/A	N/A	N/A	N/A	N/A	N/A	N/A
119473	M	A	Zambia	25+		NEG	NEG	1.11	N/A	N/A	N/A	N/A	N/A	N/A	N/A
119472	M	A	Zambia	25+		NEG	NEG	0.81	N/A	N/A	N/A	N/A	N/A	N/A	N/A
119471	M	A	Zambia	25+		NEG	NEG	1	N/A	N/A	N/A	N/A	N/A	N/A	N/A
119470	M	A	Zambia	25+	POS	POS	POS	N/A	LT	POS	5.98	274530	3.1502	3.359	93.7839
119469	M	A	Zambia	18-24		NEG	NEG	1.06	N/A	N/A	N/A	N/A	N/A	N/A	N/A
119468	F	A	Zambia	18-24		NEG	NEG	1.29	N/A	N/A	N/A	N/A	N/A	N/A	N/A
119467	F	A	Zambia	25+	POS	POS	POS	N/A	N/A	N/A	1.66	39	3.3651	3.3407	100.73
119466	F	A	Zambia	18-24	NEG	NEG	POS	1.42	LT	POS	4.11	2290	3.2758	3.3039	99.1495
119465	F	A	Zambia	25+		NEG	NEG	1.07	N/A	N/A	N/A	N/A	N/A	N/A	N/A
119464	F	A	Zambia	25+		NEG	NEG	1.02	N/A	N/A	N/A	N/A	N/A	N/A	N/A
119463	F	A	Zambia	18-24		NEG	NEG	1.08	N/A	N/A	N/A	N/A	N/A	N/A	N/A
119462	F	A	Zambia	25+		NEG	NEG	1.06	N/A	N/A	N/A	N/A	N/A	N/A	N/A
119461	F	A	Zambia	18-24		NEG	NEG	0.71	N/A	N/A	N/A	N/A	N/A	N/A	N/A
119460	F	A	Zambia	25+		NEG	NEG	0.85	N/A	N/A	N/A	N/A	N/A	N/A	N/A
119459	F	A	Zambia	25+		NEG	NEG	1.12	N/A	N/A	N/A	N/A	N/A	N/A	N/A
119458	F	A	Zambia	25+		NEG	NEG	0.83	N/A	N/A	N/A	N/A	N/A	N/A	N/A
119457	F	A	Zambia	18-24		NEG	NEG	1.08	N/A	N/A	N/A	N/A	N/A	N/A	N/A
119456	F	A	Zambia	25+		NEG	NEG	1.02	N/A	N/A	N/A	N/A	N/A	N/A	N/A
119455	F	A	Zambia	25+		NEG	NEG	0.93	N/A	N/A	N/A	N/A	N/A	N/A	N/A
119454	M	A	Zambia	25+		NEG	NEG	1.01	N/A	N/A	N/A	N/A	N/A	N/A	N/A
119453	M	A	Zambia	18-24		NEG	NEG	0.71	N/A	N/A	N/A	N/A	N/A	N/A	N/A
119452	M	A	Zambia	25+		NEG	NEG	0.98	N/A	N/A	N/A	N/A	N/A	N/A	N/A
119451	F	A	Zambia	18-24		NEG	NEG	0.93	N/A	N/A	N/A	N/A	N/A	N/A	N/A
119450	F	A	Zambia	25+		NEG	NEG	0.97	N/A	N/A	N/A	N/A	N/A	N/A	N/A
119449	F	A	Zambia	25+		NEG	NEG	1	N/A	N/A	N/A	N/A	N/A	N/A	N/A
119448	F	A	Zambia	25+		NEG	NEG	0.75	N/A	N/A	N/A	N/A	N/A	N/A	N/A
119447	M	A	Zambia	25+		NEG	NEG	0.79	N/A	N/A	N/A	N/A	N/A	N/A	N/A
119446	F	A	Zambia	25+		NEG	NEG	0.95	N/A	N/A	N/A	N/A	N/A	N/A	N/A
119445	F	A	Zambia	25+		NEG	NEG	1.02	N/A	N/A	N/A	N/A	N/A	N/A	N/A
119444	F	A	Zambia	25+		NEG	NEG	0.88	N/A	N/A	N/A	N/A	N/A	N/A	N/A
119443	M	A	Zambia	25+		NEG	NEG	1.08	N/A	N/A	N/A	N/A	N/A	N/A	N/A
119442	F	A	Zambia	18-24		NEG	NEG	1.07	N/A	N/A	N/A	N/A	N/A	N/A	N/A
119441	M	A	Zambia	25+		NEG	NEG	1.1	N/A	N/A	N/A	N/A	N/A	N/A	N/A
119440	F	A	Zambia	25+		NEG	NEG	1.11	N/A	N/A	N/A	N/A	N/A	N/A	N/A
119439	F	A	Zambia	25+	POS	POS	POS	N/A	LT	POS	3.2	142070	3.4631	3.3342	103.866
119438	F	A	Zambia	25+		NEG	NEG	0.99	N/A	N/A	N/A	N/A	N/A	N/A	N/A
119437	M	A	Zambia	18-24		NEG	NEG	0.93	N/A	N/A	N/A	N/A	N/A	N/A	N/A
119436	F	A	Zambia	18-24		NEG	NEG	1.03	N/A	N/A	N/A	N/A	N/A	N/A	N/A
119435	F	A	Zambia	25+		NEG	NEG	0.97	N/A	N/A	N/A	N/A	N/A	N/A	N/A
119434	M	A	Zambia	25+		NEG	NEG	0.85	N/A	N/A	N/A	N/A	N/A	N/A	N/A
119433	F	A	Zambia	18-24		NEG	NEG	0.86	N/A	N/A	N/A	N/A	N/A	N/A	N/A
119432	F	A	Zambia	18-24		NEG	NEG	1.02	N/A	N/A	N/A	N/A	N/A	N/A	N/A
119431	F	A	Zambia	25+		NEG	NEG	1.04	N/A	N/A	N/A	N/A	N/A	N/A	N/A
119430	M	A	Zambia	25+		NEG	NEG	0.65	N/A	N/A	N/A	N/A	N/A	N/A	N/A
119429	F	A	Zambia	18-24		NEG	NEG	1.05	N/A	N/A	N/A	N/A	N/A	N/A	N/A
119428	M	A	Zambia	25+		NEG	NEG	1.1	N/A	N/A	N/A	N/A	N/A	N/A	N/A
119427	F	A	Zambia	18-24		NEG	NEG	0.88	N/A	N/A	N/A	N/A	N/A	N/A	N/A
119426	F	A	Zambia	25+		NEG	NEG	0.74	N/A	N/A	N/A	N/A	N/A	N/A	N/A
119425	F	A	Zambia	18-24		NEG	NEG	0.7	N/A	N/A	N/A	N/A	N/A	N/A	N/A
119424	F	A	Zambia	18-24		NEG	NEG	0.83	N/A	N/A	N/A	N/A	N/A	N/A	N/A
119423	M	A	Zambia	18-24		NEG	NEG	0.99	N/A	N/A	N/A	N/A	N/A	N/A	N/A
119422	F	A	Zambia	25+	POS	POS	POS	N/A	N/A	N/A	1.58	39	3.2269	3.362	95.9816
119421	F	A	Zambia	18-24		NEG	NEG	1.02	N/A	N/A	N/A	N/A	N/A	N/A	N/A
119420	F	A	Zambia	25+	POS	POS	POS	N/A	N/A	N/A	5.07	39	3.3618	3.4011	98.8445
119419	F	A	Zambia	25+		NEG	NEG	0.99	N/A	N/A	N/A	N/A	N/A	N/A	N/A
119418	M	A	Zambia	18-24		NEG	NEG	0.99	N/A	N/A	N/A	N/A	N/A	N/A	N/A
119417	F	A	Zambia	25+	POS	POS	POS	N/A	N/A	N/A	5.2	39	3.4152	3.3835	100.937
119416	M	A	Zambia	18-24	NEG	POS	POS	N/A	LT	POS	5.07	54280	3.3881	3.5765	94.7323
119415	M	A	Zambia	25+	POS	POS	POS	N/A	N/A	N/A	5.28	39	3.4272	3.4551	99.1925
119414	M	A	Zambia	25+	POS	POS	POS	N/A	LT	POS	6.3	115600	3.3772	3.3811	99.8847
119413	F	A	Zambia	25+	POS	POS	POS	N/A	N/A	N/A	5.3	39	3.3411	3.3593	99.4582
119412	F	A	Zambia	25+	POS	POS	POS	N/A	N/A	N/A	2.96	39	0.5042	2.022	24.9357
119411	F	A	Zambia	18-24	POS	POS	POS	N/A	N/A	N/A	1.73	39	3.3554	3.3475	100.236
119410	M	A	Zambia	25+		NEG	NEG	0.99	N/A	N/A	N/A	N/A	N/A	N/A	N/A
119409	F	A	Zambia	25+	POS	POS	POS	N/A	N/A	N/A	2.64	39	3.4172	3.3265	102.727
119408	F	A	Zambia	18-24		NEG	NEG	1.01	N/A	N/A	N/A	N/A	N/A	N/A	N/A
119407	F	A	Zambia	25+		NEG	NEG	0.97	N/A	N/A	N/A	N/A	N/A	N/A	N/A
119406	M	A	Zambia	18-24		NEG	NEG	0.76	N/A	N/A	N/A	N/A	N/A	N/A	N/A
119405	F	A	Zambia	25+		NEG	NEG	1.08	N/A	N/A	N/A	N/A	N/A	N/A	N/A
119404	F	A	Zambia	18-24		NEG	NEG	1.38	N/A	N/A	N/A	N/A	N/A	N/A	N/A
119403	F	A	Zambia	25+		NEG	NEG	1.11	N/A	N/A	N/A	N/A	N/A	N/A	N/A
119402	F	A	Zambia	18-24		NEG	NEG	1.04	N/A	N/A	N/A	N/A	N/A	N/A	N/A
119401	F	A	Zambia	25+		NEG	NEG	1.08	N/A	N/A	N/A	N/A	N/A	N/A	N/A
119400	F	A	Zambia	25+	POS	POS	POS	N/A	N/A	N/A	2.16	39	3.3514	3.4012	98.5358
119399	M	A	Zambia	25+	POS	POS	POS	N/A	LT	POS	6.48	14680	3.444	3.4257	100.534
119398	M	A	Zambia	25+	POS	POS	POS	N/A	LT	POS	6.47	121240	3.3859	3.321	101.954
119397	M	A	Zambia	25+	POS	POS	POS	N/A	N/A	N/A	6.37	39	3.424	3.3787	101.341
119396	M	A	Zambia	25+	POS	POS	POS	N/A	N/A	N/A	6.49	39	3.4062	3.5906	94.8644
119395	M	A	Zambia	18-24		NEG	NEG	1.13	N/A	N/A	N/A	N/A	N/A	N/A	N/A
119394	F	C	Zambia	25+	POS	POS	POS	N/A	N/A	N/A	3.27	39	3.4081	3.3057	103.098
119393	F	C	Zambia	25+		NEG	NEG	0.97	N/A	N/A	N/A	N/A	N/A	N/A	N/A
119392	F	C	Zambia	18-24		NEG	NEG	0.96	N/A	N/A	N/A	N/A	N/A	N/A	N/A
119391	F	C	Zambia	25+		NEG	NEG	0.95	N/A	N/A	N/A	N/A	N/A	N/A	N/A
119390	F	C	Zambia	18-24		NEG	NEG	1.01	N/A	N/A	N/A	N/A	N/A	N/A	N/A
119389	F	C	Zambia	25+		NEG	NEG	1.01	N/A	N/A	N/A	N/A	N/A	N/A	N/A
119388	F	C	Zambia	25+		NEG	NEG	1.06	N/A	N/A	N/A	N/A	N/A	N/A	N/A
119387	M	C	Zambia	18-24	NEG	NEG	POS	1.08	LT	POS	1.99	39	3.4109	3.3546	101.678
119386	F	C	Zambia	18-24		NEG	NEG	1.08	N/A	N/A	N/A	N/A	N/A	N/A	N/A
119385	M	C	Zambia	18-24		NEG	NEG	1	N/A	N/A	N/A	N/A	N/A	N/A	N/A
119384	F	C	Zambia	25+		NEG	NEG	1.03	N/A	N/A	N/A	N/A	N/A	N/A	N/A
119383	F	C	Zambia	25+	POS	POS	POS	N/A	N/A	N/A	3.66	39	3.3998	3.6094	94.1929
119382	F	C	Zambia	25+	POS	POS	POS	N/A	N/A	N/A	4.15	540	3.3114	3.592	92.1882
119381	F	C	Zambia	18-24		NEG	NEG	1.16	N/A	N/A	N/A	N/A	N/A	N/A	N/A
119380	F	C	Zambia	25+		NEG	NEG	1.02	N/A	N/A	N/A	N/A	N/A	N/A	N/A
119379	F	C	Zambia	25+		NEG	NEG	1.01	N/A	N/A	N/A	N/A	N/A	N/A	N/A
119378	F	C	Zambia	25+		NEG	NEG	0.98	N/A	N/A	N/A	N/A	N/A	N/A	N/A
119377	M	C	Zambia	18-24		NEG	NEG	1	N/A	N/A	N/A	N/A	N/A	N/A	N/A
119376	F	C	Zambia	18-24		NEG	NEG	1.11	N/A	N/A	N/A	N/A	N/A	N/A	N/A
119375	F	C	Zambia	25+	POS	POS	POS	N/A	N/A	N/A	7.08	39	3.3417	3.634	91.9565
119374	F	C	Zambia	25+	NEG	POS	POS	N/A	LT	POS	4.57	2480	3.38	3.3942	99.5816
119373	M	C	Zambia	25+		NEG	NEG	1.15	N/A	N/A	N/A	N/A	N/A	N/A	N/A
119372	F	C	Zambia	18-24		NEG	NEG	1.16	N/A	N/A	N/A	N/A	N/A	N/A	N/A
119371	M	C	Zambia	18-24		NEG	NEG	0.92	N/A	N/A	N/A	N/A	N/A	N/A	N/A
119370	F	C	Zambia	25+		NEG	NEG	0.96	N/A	N/A	N/A	N/A	N/A	N/A	N/A
119369	F	C	Zambia	25+		NEG	NEG	0.96	N/A	N/A	N/A	N/A	N/A	N/A	N/A
119368	F	C	Zambia	25+		NEG	NEG	1	N/A	N/A	N/A	N/A	N/A	N/A	N/A
119367	F	C	Zambia	25+		NEG	NEG	0.92	N/A	N/A	N/A	N/A	N/A	N/A	N/A
119366	F	C	Zambia	25+	NEG	NEG	POS	1.08	LT	POS	3.62	400	2.6118	3.562	73.324
119365	F	C	Zambia	18-24		NEG	NEG	1.04	N/A	N/A	N/A	N/A	N/A	N/A	N/A
119364	F	C	Zambia	25+	POS	POS	POS	N/A	N/A	N/A	7.06	39	3.3198	3.36	98.8036
119363	F	C	Zambia	25+		NEG	NEG	1.14	N/A	N/A	N/A	N/A	N/A	N/A	N/A
119362	F	C	Zambia	25+		NEG	NEG	1.08	N/A	N/A	N/A	N/A	N/A	N/A	N/A
119361	F	C	Zambia	18-24		NEG	NEG	1.37	N/A	N/A	N/A	N/A	N/A	N/A	N/A
119360	F	C	Zambia	25+		NEG	NEG	1.38	N/A	N/A	N/A	N/A	N/A	N/A	N/A
119359	M	C	Zambia	25+		NEG	NEG	0.94	N/A	N/A	N/A	N/A	N/A	N/A	N/A
119358	F	C	Zambia	18-24		NEG	NEG	1.16	N/A	N/A	N/A	N/A	N/A	N/A	N/A
119357	F	C	Zambia	25+	POS	POS	POS	N/A	N/A	N/A	0.56	39	3.3069	3.3461	98.8285
119356	F	C	Zambia	25+		NEG	NEG	1.01	N/A	N/A	N/A	N/A	N/A	N/A	N/A
119355	F	C	Zambia	18-24		NEG	NEG	1	N/A	N/A	N/A	N/A	N/A	N/A	N/A
119354	F	C	Zambia	25+		NEG	NEG	1	N/A	N/A	N/A	N/A	N/A	N/A	N/A
119353	F	C	Zambia	25+		NEG	NEG	1.04	N/A	N/A	N/A	N/A	N/A	N/A	N/A
119352	F	C	Zambia	25+		NEG	NEG	1	N/A	N/A	N/A	N/A	N/A	N/A	N/A
119351	F	C	Zambia	25+		NEG	NEG	1.05	N/A	N/A	N/A	N/A	N/A	N/A	N/A
119350	M	C	Zambia	18-24		NEG	NEG	1.04	N/A	N/A	N/A	N/A	N/A	N/A	N/A
119349	F	C	Zambia	25+		NEG	NEG	1.44	N/A	N/A	N/A	N/A	N/A	N/A	N/A
119348	F	C	Zambia	25+		NEG	NEG	0.98	N/A	N/A	N/A	N/A	N/A	N/A	N/A
119347	F	C	Zambia	25+		NEG	NEG	1.08	N/A	N/A	N/A	N/A	N/A	N/A	N/A
119346	M	C	Zambia	25+		NEG	NEG	1.12	N/A	N/A	N/A	N/A	N/A	N/A	N/A
119345	F	C	Zambia	25+		NEG	NEG	1.02	N/A	N/A	N/A	N/A	N/A	N/A	N/A
119344	F	C	Zambia	25+	POS	POS	POS	N/A	N/A	N/A	3.21	39	3.3363	3.3832	98.6137
119343	F	C	Zambia	18-24		NEG	NEG	0.95	N/A	N/A	N/A	N/A	N/A	N/A	N/A
119342	F	C	Zambia	25+		NEG	NEG	1.05	N/A	N/A	N/A	N/A	N/A	N/A	N/A
119341	F	C	Zambia	25+	POS	POS	POS	N/A	LT	POS	4.89	1750	3.484	3.4026	102.392
119340	F	C	Zambia	18-24		NEG	NEG	1.11	N/A	N/A	N/A	N/A	N/A	N/A	N/A
119339	M	C	Zambia	18-24		NEG	NEG	1.08	N/A	N/A	N/A	N/A	N/A	N/A	N/A
119338	F	C	Zambia	25+	POS	POS	POS	N/A	N/A	N/A	3.81	39	3.3691	3.3711	99.9407
119337	F	C	Zambia	25+		NEG	NEG	1.07	N/A	N/A	N/A	N/A	N/A	N/A	N/A
119336	F	A	Zambia	25+		NEG	NEG	1.01	N/A	N/A	N/A	N/A	N/A	N/A	N/A
119335	F	A	Zambia	25+		NEG	NEG	0.98	N/A	N/A	N/A	N/A	N/A	N/A	N/A
119334	F	A	Zambia	18-24		NEG	NEG	1.01	N/A	N/A	N/A	N/A	N/A	N/A	N/A
119333	F	A	Zambia	18-24		NEG	NEG	0.98	N/A	N/A	N/A	N/A	N/A	N/A	N/A
119332	F	A	Zambia	25+	POS	POS	POS	N/A	N/A	N/A	0.22	39	0.4167	1.3914	29.9483
119331	F	A	Zambia	18-24		NEG	NEG	0.98	N/A	N/A	N/A	N/A	N/A	N/A	N/A
119330	F	A	Zambia	18-24		NEG	NEG	0.87	N/A	N/A	N/A	N/A	N/A	N/A	N/A
119329	F	A	Zambia	25+		NEG	NEG	1.34	N/A	N/A	N/A	N/A	N/A	N/A	N/A
119328	F	A	Zambia	25+		NEG	NEG	0.99	N/A	N/A	N/A	N/A	N/A	N/A	N/A
119327	F	A	Zambia	25+		NEG	NEG	0.96	N/A	N/A	N/A	N/A	N/A	N/A	N/A
119326	F	A	Zambia	18-24		NEG	NEG	0.68	N/A	N/A	N/A	N/A	N/A	N/A	N/A
119325	M	A	Zambia	18-24		NEG	NEG	1.13	N/A	N/A	N/A	N/A	N/A	N/A	N/A
119324	F	A	Zambia	25+		NEG	NEG	1.18	N/A	N/A	N/A	N/A	N/A	N/A	N/A
119323	F	A	Zambia	18-24		NEG	NEG	1.19	N/A	N/A	N/A	N/A	N/A	N/A	N/A
119322	F	A	Zambia	25+		NEG	NEG	1.19	N/A	N/A	N/A	N/A	N/A	N/A	N/A
119321	F	A	Zambia	25+		NEG	NEG	1.16	N/A	N/A	N/A	N/A	N/A	N/A	N/A
119320	F	A	Zambia	18-24		NEG	NEG	1.14	N/A	N/A	N/A	N/A	N/A	N/A	N/A
119319	F	A	Zambia	25+	POS	POS	POS	N/A	N/A	N/A	5.19	39	3.349	3.3857	98.916
119318	F	A	Zambia	25+		NEG	NEG	1.17	N/A	N/A	N/A	N/A	N/A	N/A	N/A
119317	F	A	Zambia	18-24		NEG	NEG	1.34	N/A	N/A	N/A	N/A	N/A	N/A	N/A
119316	F	A	Zambia	18-24		NEG	NEG	0.7	N/A	N/A	N/A	N/A	N/A	N/A	N/A
119315	F	A	Zambia	18-24		NEG	NEG	1.13	N/A	N/A	N/A	N/A	N/A	N/A	N/A
119314	F	A	Zambia	25+	NEG	POS	POS	N/A	N/A	N/A	2.3	400	3.4059	3.5969	94.6899
119313	F	A	Zambia	25+		NEG	NEG	1.07	N/A	N/A	N/A	N/A	N/A	N/A	N/A
119312	F	A	Zambia	25+	POS	POS	POS	N/A	N/A	N/A	2.35	39	3.0161	3.3672	89.5729
119311	F	A	Zambia	25+		NEG	NEG	0.58	N/A	N/A	N/A	N/A	N/A	N/A	N/A
119310	F	A	Zambia	25+	POS	POS	POS	N/A	N/A	N/A	3.87	39	3.4476	3.352	102.852
119309	F	A	Zambia	25+		NEG	NEG	1.17	N/A	N/A	N/A	N/A	N/A	N/A	N/A
119308	M	A	Zambia	25+		NEG	NEG	1.23	N/A	N/A	N/A	N/A	N/A	N/A	N/A
119307	F	A	Zambia	18-24		NEG	NEG	0.85	N/A	N/A	N/A	N/A	N/A	N/A	N/A
119306	F	A	Zambia	18-24		NEG	NEG	1.14	N/A	N/A	N/A	N/A	N/A	N/A	N/A
119305	M	A	Zambia	25+		NEG	NEG	1.15	N/A	N/A	N/A	N/A	N/A	N/A	N/A
119304	F	A	Zambia	25+		NEG	NEG	1.19	N/A	N/A	N/A	N/A	N/A	N/A	N/A
119303	F	A	Zambia	18-24		NEG	NEG	1.19	N/A	N/A	N/A	N/A	N/A	N/A	N/A
119302	F	A	Zambia	25+		NEG	NEG	1.14	N/A	N/A	N/A	N/A	N/A	N/A	N/A
119301	M	A	Zambia	18-24		NEG	NEG	0.87	N/A	N/A	N/A	N/A	N/A	N/A	N/A
119300	F	A	Zambia	25+		NEG	NEG	1.15	N/A	N/A	N/A	N/A	N/A	N/A	N/A
119299	F	A	Zambia	18-24		NEG	NEG	1.53	N/A	N/A	N/A	N/A	N/A	N/A	N/A
119298	M	A	Zambia	25+		NEG	NEG	1.15	N/A	N/A	N/A	N/A	N/A	N/A	N/A
119297	M	A	Zambia	18-24		NEG	NEG	1.53	N/A	N/A	N/A	N/A	N/A	N/A	N/A
119296	F	A	Zambia	18-24	POS	POS	POS	N/A	N/A	N/A	5.78	39	3.4389	3.3561	102.467
119295	F	A	Zambia	25+		NEG	NEG	0.94	N/A	N/A	N/A	N/A	N/A	N/A	N/A
119294	F	A	Zambia	25+		NEG	NEG	1.17	N/A	N/A	N/A	N/A	N/A	N/A	N/A
119293	M	A	Zambia	25+		NEG	NEG	0.89	N/A	N/A	N/A	N/A	N/A	N/A	N/A
119292	F	A	Zambia	18-24	POS	POS	POS	N/A	N/A	N/A	3.93	39	3.4688	3.3644	103.103
119291	F	A	Zambia	18-24		NEG	NEG	0.67	N/A	N/A	N/A	N/A	N/A	N/A	N/A
119290	F	A	Zambia	25+		NEG	NEG	0.94	N/A	N/A	N/A	N/A	N/A	N/A	N/A
119289	F	A	Zambia	25+		NEG	NEG	1.03	N/A	N/A	N/A	N/A	N/A	N/A	N/A
119288	M	A	Zambia	25+		NEG	NEG	0.96	N/A	N/A	N/A	N/A	N/A	N/A	N/A
119287	F	A	Zambia	18-24		NEG	NEG	0.97	N/A	N/A	N/A	N/A	N/A	N/A	N/A
119286	F	A	Zambia	18-24		NEG	NEG	0.88	N/A	N/A	N/A	N/A	N/A	N/A	N/A
119285	F	A	Zambia	18-24		NEG	NEG	1.21	N/A	N/A	N/A	N/A	N/A	N/A	N/A
119284	F	A	Zambia	18-24		NEG	NEG	0.97	N/A	N/A	N/A	N/A	N/A	N/A	N/A
119283	F	A	Zambia	25+		NEG	NEG	1.09	N/A	N/A	N/A	N/A	N/A	N/A	N/A
119282	F	A	Zambia	25+	POS	POS	POS	N/A	N/A	N/A	6.77	39	3.3617	3.3959	98.9929
119281	F	A	Zambia	25+		NEG	NEG	1.19	N/A	N/A	N/A	N/A	N/A	N/A	N/A
119280	F	A	Zambia	18-24		NEG	NEG	1.1	N/A	N/A	N/A	N/A	N/A	N/A	N/A
119279	F	A	Zambia	25+		NEG	NEG	1.14	N/A	N/A	N/A	N/A	N/A	N/A	N/A
119278	M	A	Zambia	18-24		NEG	NEG	1.23	N/A	N/A	N/A	N/A	N/A	N/A	N/A
119277	F	A	Zambia	25+	POS	POS	POS	N/A	N/A	N/A	6.99	39	3.3459	3.378	99.0497
119276	M	A	Zambia	25+		NEG	NEG	1.15	N/A	N/A	N/A	N/A	N/A	N/A	N/A
119275	F	A	Zambia	25+		NEG	NEG	1.09	N/A	N/A	N/A	N/A	N/A	N/A	N/A
119274	F	A	Zambia	25+	POS	POS	POS	N/A	N/A	N/A	6.58	39	3.4059	3.4066	99.9795
119273	M	A	Zambia	25+		NEG	NEG	1.11	N/A	N/A	N/A	N/A	N/A	N/A	N/A
119272	F	A	Zambia	25+		NEG	NEG	0.65	N/A	N/A	N/A	N/A	N/A	N/A	N/A
119271	F	A	Zambia	18-24		NEG	NEG	0.96	N/A	N/A	N/A	N/A	N/A	N/A	N/A
119270	F	A	Zambia	25+	POS	POS	POS	N/A	N/A	N/A	6	39	3.4611	3.3307	103.915
119269	F	A	Zambia	18-24		NEG	NEG	0.99	N/A	N/A	N/A	N/A	N/A	N/A	N/A
119268	F	A	Zambia	25+	POS	POS	POS	N/A	N/A	N/A	6.22	39	3.3998	3.5858	94.8129
119267	F	A	Zambia	25+	POS	POS	POS	N/A	N/A	N/A	6.19	39	3.4314	3.3716	101.774
119266	M	A	Zambia	25+	POS	POS	POS	N/A	N/A	N/A	6.12	39	3.3853	3.6066	93.864
119265	F	A	Zambia	18-24		NEG	NEG	0.98	N/A	N/A	N/A	N/A	N/A	N/A	N/A
119264	F	A	Zambia	18-24	POS	POS	POS	N/A	N/A	N/A	6.48	39	3.3132	3.5259	93.9675
119263	F	A	Zambia	25+		NEG	NEG	0.94	N/A	N/A	N/A	N/A	N/A	N/A	N/A
119262	M	A	Zambia	25+		NEG	NEG	0.97	N/A	N/A	N/A	N/A	N/A	N/A	N/A
119261	F	A	Zambia	18-24		NEG	NEG	0.58	N/A	N/A	N/A	N/A	N/A	N/A	N/A
119260	F	A	Zambia	25+		NEG	NEG	1	N/A	N/A	N/A	N/A	N/A	N/A	N/A
119259	F	B	Zambia	25+		NEG	NEG	0.54	N/A	N/A	N/A	N/A	N/A	N/A	N/A
119258	M	B	Zambia	25+		NEG	NEG	0.42	N/A	N/A	N/A	N/A	N/A	N/A	N/A
119257	F	B	Zambia	25+		NEG	NEG	0.41	N/A	N/A	N/A	N/A	N/A	N/A	N/A
119256	F	B	Zambia	25+		NEG	NEG	0.3	N/A	N/A	N/A	N/A	N/A	N/A	N/A
119255	F	B	Zambia	18-24		NEG	NEG	0.34	N/A	N/A	N/A	N/A	N/A	N/A	N/A
119254	M	A	Zambia	25+		NEG	NEG	0.35	N/A	N/A	N/A	N/A	N/A	N/A	N/A
119253	F	A	Zambia	25+		NEG	NEG	0.71	N/A	N/A	N/A	N/A	N/A	N/A	N/A
119252	F	A	Zambia	18-24	N/A	POS	POS	N/A	N/A	N/A	4.46	400	3.3532	3.378	99.2658
119251	F	B	Zambia	25+		NEG	NEG	0.3	N/A	N/A	N/A	N/A	N/A	N/A	N/A
119250	F	B	Zambia	18-24		NEG	NEG	0.28	N/A	N/A	N/A	N/A	N/A	N/A	N/A
119249	M	A	Zambia	25+		NEG	NEG	0.75	N/A	N/A	N/A	N/A	N/A	N/A	N/A
119248	F	A	Zambia	25+	N/A	POS	POS	N/A	LT	POS	3.2	3790	3.2378	3.5293	91.7406
119247	F	A	Zambia	25+		NEG	NEG	0.73	N/A	N/A	N/A	N/A	N/A	N/A	N/A
119246	M	A	Zambia	25+		NEG	NEG	0.73	N/A	N/A	N/A	N/A	N/A	N/A	N/A
119245	F	A	Zambia	25+		NEG	NEG	0.75	N/A	N/A	N/A	N/A	N/A	N/A	N/A
119244	F	A	Zambia	25+	N/A	POS	POS	N/A	LT	POS	1.95	39	3.2777	3.327	98.5182
119243	F	A	Zambia	25+	NEG	NEG	POS	0.68	LT	POS	3.56	39	3.4008	3.393	100.23
119242	F	A	Zambia	25+		NEG	NEG	0.72	N/A	N/A	N/A	N/A	N/A	N/A	N/A
119241	M	A	Zambia	25+		NEG	NEG	0.92	N/A	N/A	N/A	N/A	N/A	N/A	N/A
119240	M	A	Zambia	25+		NEG	NEG	0.67	N/A	N/A	N/A	N/A	N/A	N/A	N/A
119239	M	A	Zambia	18-24	N/A	POS	POS	N/A	LT	POS	2.78	54230	3.4371	3.3431	102.812
119238	F	A	Zambia	25+		NEG	NEG	0.92	N/A	N/A	N/A	N/A	N/A	N/A	N/A
119237	F	A	Zambia	25+	N/A	POS	POS	N/A	N/A	N/A	3.85	39	3.4358	3.3495	102.577
119236	M	B	Zambia	25+		NEG	NEG	0.65	N/A	N/A	N/A	N/A	N/A	N/A	N/A
119235	F	B	Zambia	25+		NEG	NEG	0.82	N/A	N/A	N/A	N/A	N/A	N/A	N/A
119234	F	B	Zambia	25+		NEG	NEG	0.54	N/A	N/A	N/A	N/A	N/A	N/A	N/A
119233	F	B	Zambia	25+		NEG	NEG	0.32	N/A	N/A	N/A	N/A	N/A	N/A	N/A
119232	F	B	Zambia	25+		NEG	NEG	0.29	N/A	N/A	N/A	N/A	N/A	N/A	N/A
119231	F	B	Zambia	25+	N/A	POS	POS	N/A	N/A	N/A	1.5	39	3.4083	3.3548	101.595
119230	F	B	Zambia	25+	N/A	POS	POS	N/A	LT	POS	0.33	39	3.2759	3.6154	90.6096
119229	F	B	Zambia	18-24		NEG	NEG	0.31	N/A	N/A	N/A	N/A	N/A	N/A	N/A
119228	F	B	Zambia	18-24		NEG	NEG	0.32	N/A	N/A	N/A	N/A	N/A	N/A	N/A
119227	F	B	Zambia	18-24		NEG	NEG	0.31	N/A	N/A	N/A	N/A	N/A	N/A	N/A
119226	F	B	Zambia	18-24		NEG	NEG	0.99	N/A	N/A	N/A	N/A	N/A	N/A	N/A
119225	M	B	Zambia	25+		NEG	NEG	0.56	N/A	N/A	N/A	N/A	N/A	N/A	N/A
119224	M	B	Zambia	18-24		NEG	NEG	0.29	N/A	N/A	N/A	N/A	N/A	N/A	N/A
119223	F	B	Zambia	25+		NEG	NEG	0.46	N/A	N/A	N/A	N/A	N/A	N/A	N/A
119222	F	B	Zambia	25+	N/A	POS	POS	N/A	N/A	N/A	0.43	39	2.3048	3.0695	75.0871
119221	M	B	Zambia	18-24		NEG	NEG	0.98	N/A	N/A	N/A	N/A	N/A	N/A	N/A
119220	F	B	Zambia	18-24		NEG	NEG	0.32	N/A	N/A	N/A	N/A	N/A	N/A	N/A
119219	F	B	Zambia	18-24		NEG	NEG	0.34	N/A	N/A	N/A	N/A	N/A	N/A	N/A
119218	M	B	Zambia	18-24		NEG	NEG	1	N/A	N/A	N/A	N/A	N/A	N/A	N/A
119217	F	B	Zambia	18-24		NEG	NEG	0.33	N/A	N/A	N/A	N/A	N/A	N/A	N/A
119216	M	B	Zambia	25+		NEG	NEG	0.29	N/A	N/A	N/A	N/A	N/A	N/A	N/A
119215	F	B	Zambia	25+		NEG	NEG	0.39	N/A	N/A	N/A	N/A	N/A	N/A	N/A
119214	F	B	Zambia	18-24		NEG	NEG	0.38	N/A	N/A	N/A	N/A	N/A	N/A	N/A
119213	F	B	Zambia	25+		NEG	NEG	0.42	N/A	N/A	N/A	N/A	N/A	N/A	N/A
119212	F	B	Zambia	25+		NEG	NEG	0.3	N/A	N/A	N/A	N/A	N/A	N/A	N/A
119211	F	B	Zambia	25+		NEG	NEG	0.39	N/A	N/A	N/A	N/A	N/A	N/A	N/A
119210	F	B	Zambia	25+		NEG	NEG	0.42	N/A	N/A	N/A	N/A	N/A	N/A	N/A
119209	F	B	Zambia	25+		NEG	NEG	0.37	N/A	N/A	N/A	N/A	N/A	N/A	N/A
119208	F	B	Zambia	25+		NEG	NEG	0.44	N/A	N/A	N/A	N/A	N/A	N/A	N/A
119207	F	B	Zambia	18-24		NEG	NEG	1	N/A	N/A	N/A	N/A	N/A	N/A	N/A
119206	F	B	Zambia	18-24		NEG	NEG	1	N/A	N/A	N/A	N/A	N/A	N/A	N/A
119205	F	B	Zambia	25+		NEG	NEG	0.35	N/A	N/A	N/A	N/A	N/A	N/A	N/A
119204	F	B	Zambia	25+		NEG	NEG	0.56	N/A	N/A	N/A	N/A	N/A	N/A	N/A
119203	M	B	Zambia	18-24		NEG	NEG	0.94	N/A	N/A	N/A	N/A	N/A	N/A	N/A
119202	F	B	Zambia	25+		NEG	NEG	0.67	N/A	N/A	N/A	N/A	N/A	N/A	N/A
119201	F	B	Zambia	18-24		NEG	NEG	0.9	N/A	N/A	N/A	N/A	N/A	N/A	N/A
119200	F	B	Zambia	25+		NEG	NEG	0.85	N/A	N/A	N/A	N/A	N/A	N/A	N/A
119199	F	B	Zambia	18-24		NEG	NEG	0.85	N/A	N/A	N/A	N/A	N/A	N/A	N/A
119198	F	B	Zambia	18-24		NEG	NEG	0.85	N/A	N/A	N/A	N/A	N/A	N/A	N/A
119197	F	B	Zambia	25+		NEG	NEG	0.86	N/A	N/A	N/A	N/A	N/A	N/A	N/A
119196	F	B	Zambia	18-24		NEG	NEG	0.87	N/A	N/A	N/A	N/A	N/A	N/A	N/A
119195	F	B	Zambia	25+		NEG	NEG	0.87	N/A	N/A	N/A	N/A	N/A	N/A	N/A
119194	M	A	Zambia	25+	N/A	POS	POS	N/A	LT	POS	4.12	974260	3.4407	3.3513	102.668
119193	F	A	Zambia	25+		NEG	NEG	0.87	N/A	N/A	N/A	N/A	N/A	N/A	N/A
119192	F	A	Zambia	25+		NEG	NEG	0.76	N/A	N/A	N/A	N/A	N/A	N/A	N/A
119191	M	A	Zambia	25+	N/A	POS	POS	N/A	N/A	N/A	4.79	39	3.3709	3.6301	92.8597
119190	F	A	Zambia	25+	N/A	POS	POS	N/A	N/A	N/A	4.39	39	3.3136	3.3392	99.2333
119189	M	A	Zambia	25+		NEG	NEG	0.85	N/A	N/A	N/A	N/A	N/A	N/A	N/A
119188	F	A	Zambia	25+		NEG	NEG	0.94	N/A	N/A	N/A	N/A	N/A	N/A	N/A
119187	F	A	Zambia	25+		NEG	NEG	0.94	N/A	N/A	N/A	N/A	N/A	N/A	N/A
119186	F	A	Zambia	18-24		NEG	NEG	0.84	N/A	N/A	N/A	N/A	N/A	N/A	N/A
119185	F	A	Zambia	25+	N/A	POS	POS	N/A	N/A	N/A	0.05	39	0.2218	0.3295	67.3141
119184	M	A	Zambia	18-24		NEG	NEG	0.88	N/A	N/A	N/A	N/A	N/A	N/A	N/A
119183	F	A	Zambia	25+		NEG	NEG	0.95	N/A	N/A	N/A	N/A	N/A	N/A	N/A
119182	F	A	Zambia	18-24		NEG	NEG	0.67	N/A	N/A	N/A	N/A	N/A	N/A	N/A
119181	F	A	Zambia	25+		NEG	NEG	0.7	N/A	N/A	N/A	N/A	N/A	N/A	N/A
119180	F	A	Zambia	25+		NEG	NEG	0.69	N/A	N/A	N/A	N/A	N/A	N/A	N/A
119179	M	A	Zambia	18-24		NEG	NEG	0.81	N/A	N/A	N/A	N/A	N/A	N/A	N/A
119178	M	A	Zambia	18-24		NEG	NEG	0.91	N/A	N/A	N/A	N/A	N/A	N/A	N/A
119177	M	A	Zambia	25+		NEG	NEG	0.92	N/A	N/A	N/A	N/A	N/A	N/A	N/A
119176	F	A	Zambia	25+		NEG	NEG	1.08	N/A	N/A	N/A	N/A	N/A	N/A	N/A
119175	F	A	Zambia	25+	N/A	POS	POS	N/A	N/A	N/A	2.87	39	3.4075	3.6036	94.5582
119174	M	A	Zambia	25+		NEG	NEG	0.92	N/A	N/A	N/A	N/A	N/A	N/A	N/A
119173	F	A	Zambia	25+		NEG	NEG	0.84	N/A	N/A	N/A	N/A	N/A	N/A	N/A
119172	M	A	Zambia	25+		NEG	NEG	1.03	N/A	N/A	N/A	N/A	N/A	N/A	N/A
119171	F	A	Zambia	18-24		NEG	NEG	0.97	N/A	N/A	N/A	N/A	N/A	N/A	N/A
119170	F	A	Zambia	25+		NEG	NEG	0.66	N/A	N/A	N/A	N/A	N/A	N/A	N/A
119169	F	A	Zambia	18-24		NEG	NEG	1.03	N/A	N/A	N/A	N/A	N/A	N/A	N/A
119168	F	A	Zambia	18-24	N/A	POS	POS	N/A	Recent	POS	0.35	39	2.1646	3.219	67.2445
119167	F	A	Zambia	25+	NEG	NEG	POS	0.68	Recent	POS	0.16	9440	0.1769	0.1814	97.5193
119166	M	A	Zambia	18-24		NEG	NEG	0.79	N/A	N/A	N/A	N/A	N/A	N/A	N/A
119165	F	A	Zambia	25+	N/A	POS	POS	N/A	LT	POS	3.57	39	3.4327	3.3501	102.466
119164	F	A	Zambia	18-24	N/A	POS	POS	N/A	N/A	N/A	3.92	39	3.3806	3.6081	93.6947
119163	F	A	Zambia	18-24		NEG	NEG	0.81	N/A	N/A	N/A	N/A	N/A	N/A	N/A
119162	M	A	Zambia	25+		NEG	NEG	0.96	N/A	N/A	N/A	N/A	N/A	N/A	N/A
119161	F	A	Zambia	25+		NEG	NEG	0.83	N/A	N/A	N/A	N/A	N/A	N/A	N/A
119160	F	A	Zambia	25+		NEG	NEG	0.86	N/A	N/A	N/A	N/A	N/A	N/A	N/A
119159	F	A	Zambia	25+		NEG	NEG	0.82	N/A	N/A	N/A	N/A	N/A	N/A	N/A
119158	F	B	Zambia	18-24	N/A	POS	POS	N/A	LT	POS	1.67	39	3.4065	3.3429	101.903
119157	F	B	Zambia	18-24		NEG	NEG	0.57	N/A	N/A	N/A	N/A	N/A	N/A	N/A
119156	F	B	Zambia	25+		NEG	NEG	0.33	N/A	N/A	N/A	N/A	N/A	N/A	N/A
119155	M	B	Zambia	25+	N/A	POS	POS	N/A	LT	POS	5.01	196910	3.3528	3.3738	99.3776
119154	F	B	Zambia	18-24		NEG	NEG	0.34	N/A	N/A	N/A	N/A	N/A	N/A	N/A
119153	F	B	Zambia	25+		NEG	NEG	0.62	N/A	N/A	N/A	N/A	N/A	N/A	N/A
119152	F	B	Zambia	25+		NEG	NEG	0.58	N/A	N/A	N/A	N/A	N/A	N/A	N/A
119151	F	B	Zambia	25+		NEG	NEG	0.58	N/A	N/A	N/A	N/A	N/A	N/A	N/A
119150	F	B	Zambia	25+		NEG	NEG	0.6	N/A	N/A	N/A	N/A	N/A	N/A	N/A
119149	F	A	Zambia	25+		NEG	NEG	0.55	N/A	N/A	N/A	N/A	N/A	N/A	N/A
119148	F	A	Zambia	25+		NEG	NEG	0.86	N/A	N/A	N/A	N/A	N/A	N/A	N/A
119147	M	B	Zambia	25+		NEG	NEG	0.87	N/A	N/A	N/A	N/A	N/A	N/A	N/A
119146	F	B	Zambia	18-24		NEG	NEG	0.4	N/A	N/A	N/A	N/A	N/A	N/A	N/A
119145	F	B	Zambia	18-24		NEG	NEG	0.44	N/A	N/A	N/A	N/A	N/A	N/A	N/A
119144	M	B	Zambia	25+		NEG	NEG	0.57	N/A	N/A	N/A	N/A	N/A	N/A	N/A
119143	F	B	Zambia	25+		NEG	NEG	0.57	N/A	N/A	N/A	N/A	N/A	N/A	N/A
119142	F	B	Zambia	18-24	N/A	POS	POS	N/A	LT	POS	4.3	201350	3.4537	3.3154	104.171
119141	F	B	Zambia	25+		NEG	NEG	0.45	N/A	N/A	N/A	N/A	N/A	N/A	N/A
119140	F	B	Zambia	25+		NEG	NEG	0.4	N/A	N/A	N/A	N/A	N/A	N/A	N/A
119139	F	B	Zambia	18-24		NEG	NEG	0.57	N/A	N/A	N/A	N/A	N/A	N/A	N/A
119138	F	A	Zambia	18-24		NEG	NEG	0.72	N/A	N/A	N/A	N/A	N/A	N/A	N/A
119137	M	A	Zambia	25+	N/A	POS	POS	N/A	N/A	N/A	4.74	39	3.3738	3.6036	93.623
119136	F	A	Zambia	25+	N/A	POS	POS	N/A	N/A	N/A	3.09	39	1.4662	3.6146	40.5633
119135	F	A	Zambia	25+		NEG	NEG	1.03	N/A	N/A	N/A	N/A	N/A	N/A	N/A
119134	M	A	Zambia	18-24		NEG	NEG	0.55	N/A	N/A	N/A	N/A	N/A	N/A	N/A
119133	F	A	Zambia	25+	N/A	POS	POS	N/A	N/A	N/A	1.93	39	3.3477	3.4037	98.3547
119132	F	B	Zambia	18-24		NEG	NEG	0.5	N/A	N/A	N/A	N/A	N/A	N/A	N/A
119131	F	B	Zambia	18-24		NEG	NEG	0.39	N/A	N/A	N/A	N/A	N/A	N/A	N/A
119130	M	B	Zambia	25+		NEG	NEG	0.36	N/A	N/A	N/A	N/A	N/A	N/A	N/A
119129	F	B	Zambia	25+	N/A	POS	POS	N/A	N/A	N/A	2.09	39	3.4544	3.4074	101.379
119128	F	B	Zambia	25+	N/A	POS	POS	N/A	N/A	N/A	3.28	39	3.3705	3.404	99.0159
119127	F	B	Zambia	18-24		NEG	NEG	0.35	N/A	N/A	N/A	N/A	N/A	N/A	N/A
119126	F	B	Zambia	18-24		NEG	NEG	0.35	N/A	N/A	N/A	N/A	N/A	N/A	N/A
119125	F	B	Zambia	25+		NEG	NEG	0.57	N/A	N/A	N/A	N/A	N/A	N/A	N/A
119124	F	B	Zambia	25+		NEG	NEG	0.63	N/A	N/A	N/A	N/A	N/A	N/A	N/A
119123	F	B	Zambia	25+		NEG	NEG	0.47	N/A	N/A	N/A	N/A	N/A	N/A	N/A
119122	F	B	Zambia	25+		NEG	NEG	0.63	N/A	N/A	N/A	N/A	N/A	N/A	N/A
119121	F	B	Zambia	25+	N/A	POS	POS	N/A	N/A	N/A	3.62	39	3.3771	3.5658	94.7081
119120	M	B	Zambia	18-24		NEG	NEG	0.69	N/A	N/A	N/A	N/A	N/A	N/A	N/A
119119	F	B	Zambia	18-24	N/A	POS	POS	N/A	N/A	N/A	3.41	39	3.3412	3.37	99.1454
119118	F	B	Zambia	25+		NEG	NEG	0.57	N/A	N/A	N/A	N/A	N/A	N/A	N/A
119117	F	B	Zambia	25+	N/A	POS	POS	N/A	N/A	N/A	4.18	690	3.3483	3.3783	99.112
119116	F	B	Zambia	18-24		NEG	NEG	0.59	N/A	N/A	N/A	N/A	N/A	N/A	N/A
119115	F	B	Zambia	25+		NEG	NEG	0.38	N/A	N/A	N/A	N/A	N/A	N/A	N/A
119114	F	A	Zambia	25+		NEG	NEG	0.78	N/A	N/A	N/A	N/A	N/A	N/A	N/A
119113	F	A	Zambia	25+		NEG	NEG	0.86	N/A	N/A	N/A	N/A	N/A	N/A	N/A
119112	F	A	Zambia	25+		NEG	NEG	0.82	N/A	N/A	N/A	N/A	N/A	N/A	N/A
119111	F	A	Zambia	25+		NEG	NEG	0.83	N/A	N/A	N/A	N/A	N/A	N/A	N/A
119110	F	A	Zambia	25+		NEG	NEG	0.83	N/A	N/A	N/A	N/A	N/A	N/A	N/A
119109	M	A	Zambia	18-24		NEG	NEG	0.97	N/A	N/A	N/A	N/A	N/A	N/A	N/A
119108	M	A	Zambia	25+		NEG	NEG	0.99	N/A	N/A	N/A	N/A	N/A	N/A	N/A
119107	M	A	Zambia	25+		NEG	NEG	0.87	N/A	N/A	N/A	N/A	N/A	N/A	N/A
119106	F	A	Zambia	25+	N/A	POS	POS	N/A	LT	POS	4.74	39140	3.4683	3.3825	102.537
119105	F	A	Zambia	18-24		NEG	NEG	0.89	N/A	N/A	N/A	N/A	N/A	N/A	N/A
119104	M	A	Zambia	18-24		NEG	NEG	1.05	N/A	N/A	N/A	N/A	N/A	N/A	N/A
119103	M	A	Zambia	18-24		NEG	NEG	0.92	N/A	N/A	N/A	N/A	N/A	N/A	N/A
119102	F	A	Zambia	25+		NEG	NEG	0.86	N/A	N/A	N/A	N/A	N/A	N/A	N/A
119101	F	A	Zambia	25+		NEG	NEG	0.86	N/A	N/A	N/A	N/A	N/A	N/A	N/A
119100	F	A	Zambia	25+		NEG	NEG	0.92	N/A	N/A	N/A	N/A	N/A	N/A	N/A
119099	F	A	Zambia	25+		NEG	NEG	0.83	N/A	N/A	N/A	N/A	N/A	N/A	N/A
119098	M	A	Zambia	25+		NEG	NEG	1	N/A	N/A	N/A	N/A	N/A	N/A	N/A
119097	F	A	Zambia	25+		NEG	NEG	0.63	N/A	N/A	N/A	N/A	N/A	N/A	N/A
119096	F	A	Zambia	25+		NEG	NEG	0.55	N/A	N/A	N/A	N/A	N/A	N/A	N/A
119095	F	B	Zambia	25+	N/A	POS	POS	N/A	LT	POS	2.03	28720	3.3638	3.3669	99.9079
119094	M	B	Zambia	25+		NEG	NEG	0.75	N/A	N/A	N/A	N/A	N/A	N/A	N/A
119093	F	B	Zambia	25+	N/A	POS	POS	N/A	LT	POS	4.04	39	3.4416	3.4126	100.85
119092	F	B	Zambia	18-24		NEG	NEG	0.56	N/A	N/A	N/A	N/A	N/A	N/A	N/A
119091	F	B	Zambia	25+	N/A	POS	POS	N/A	N/A	N/A	3.96	39	1.8343	3.3373	54.9636
119090	M	A	Zambia	25+		NEG	NEG	1.02	N/A	N/A	N/A	N/A	N/A	N/A	N/A
119089	F	A	Zambia	18-24		NEG	NEG	0.87	N/A	N/A	N/A	N/A	N/A	N/A	N/A
119088	F	A	Zambia	25+		NEG	NEG	1.02	N/A	N/A	N/A	N/A	N/A	N/A	N/A
119087	F	A	Zambia	25+		NEG	NEG	1	N/A	N/A	N/A	N/A	N/A	N/A	N/A
119086	F	A	Zambia	25+		NEG	NEG	0.57	N/A	N/A	N/A	N/A	N/A	N/A	N/A
119085	F	A	Zambia	25+		NEG	NEG	1.31	N/A	N/A	N/A	N/A	N/A	N/A	N/A
119084	F	A	Zambia	25+		NEG	NEG	1.17	N/A	N/A	N/A	N/A	N/A	N/A	N/A
119083	F	A	Zambia	25+		NEG	NEG	1.17	N/A	N/A	N/A	N/A	N/A	N/A	N/A
119082	F	A	Zambia	25+	N/A	POS	POS	N/A	N/A	N/A	2.46	39	3.1833	3.3222	95.819
119081	F	A	Zambia	25+	N/A	POS	POS	N/A	N/A	N/A	4.38	39	3.3362	3.3585	99.336
119080	F	A	Zambia	25+		NEG	NEG	1.18	N/A	N/A	N/A	N/A	N/A	N/A	N/A
119079	F	A	Zambia	18-24		NEG	NEG	1.25	N/A	N/A	N/A	N/A	N/A	N/A	N/A
119078	F	A	Zambia	25+	N/A	POS	POS	N/A	N/A	N/A	1.74	39	3.3819	3.5577	95.0586
119077	F	A	Zambia	25+		NEG	NEG	1.17	N/A	N/A	N/A	N/A	N/A	N/A	N/A
119076	F	A	Zambia	25+	N/A	POS	POS	N/A	N/A	N/A	3.12	39	3.3285	3.3632	98.9682
119075	M	A	Zambia	18-24		NEG	NEG	1.26	N/A	N/A	N/A	N/A	N/A	N/A	N/A
119074	F	A	Zambia	18-24		NEG	NEG	1.28	N/A	N/A	N/A	N/A	N/A	N/A	N/A
119073	M	A	Zambia	25+		NEG	NEG	1.31	N/A	N/A	N/A	N/A	N/A	N/A	N/A
119072	F	A	Zambia	18-24		NEG	NEG	1.2	N/A	N/A	N/A	N/A	N/A	N/A	N/A
119071	M	A	Zambia	25+		NEG	NEG	1.34	N/A	N/A	N/A	N/A	N/A	N/A	N/A
119070	M	A	Zambia	18-24		NEG	NEG	1.18	N/A	N/A	N/A	N/A	N/A	N/A	N/A
119069	F	A	Zambia	18-24	N/A	POS	POS	N/A	N/A	N/A	0.32	39	2.5479	2.7912	91.2833
119068	F	A	Zambia	25+		NEG	NEG	1.19	N/A	N/A	N/A	N/A	N/A	N/A	N/A
119067	F	A	Zambia	25+		NEG	NEG	1.21	N/A	N/A	N/A	N/A	N/A	N/A	N/A
119066	M	A	Zambia	18-24		NEG	NEG	0.82	N/A	N/A	N/A	N/A	N/A	N/A	N/A
119065	M	A	Zambia	25+		NEG	NEG	0.77	N/A	N/A	N/A	N/A	N/A	N/A	N/A
119064	F	A	Zambia	25+	N/A	POS	POS	N/A	N/A	N/A	1.4	39	3.3172	3.5175	94.3056
119063	F	A	Zambia	25+	N/A	POS	POS	N/A	N/A	N/A	2.3	39	3.3257	3.3565	99.0824
119062	F	A	Zambia	18-24		NEG	NEG	1.32	N/A	N/A	N/A	N/A	N/A	N/A	N/A
119061	F	A	Zambia	18-24	N/A	POS	POS	N/A	N/A	N/A	4.44	39	3.3233	3.3749	98.4711
119060	M	A	Zambia	25+		NEG	NEG	0.99	N/A	N/A	N/A	N/A	N/A	N/A	N/A
119059	F	A	Zambia	25+		NEG	NEG	1.22	N/A	N/A	N/A	N/A	N/A	N/A	N/A
119058	F	A	Zambia	18-24		NEG	NEG	0.77	N/A	N/A	N/A	N/A	N/A	N/A	N/A
119057	M	A	Zambia	18-24		NEG	NEG	0.78	N/A	N/A	N/A	N/A	N/A	N/A	N/A
119056	F	A	Zambia	25+	N/A	POS	POS	N/A	Recent	POS	0.38	39	2.959	3.1407	94.2147
119055	M	A	Zambia	25+		NEG	NEG	0.81	N/A	N/A	N/A	N/A	N/A	N/A	N/A
119054	M	A	Zambia	18-24		NEG	NEG	0.78	N/A	N/A	N/A	N/A	N/A	N/A	N/A
119053	F	A	Zambia	18-24		NEG	NEG	0.87	N/A	N/A	N/A	N/A	N/A	N/A	N/A
119052	F	A	Zambia	25+		NEG	NEG	0.79	N/A	N/A	N/A	N/A	N/A	N/A	N/A
119051	F	A	Zambia	25+		NEG	NEG	0.81	N/A	N/A	N/A	N/A	N/A	N/A	N/A
119050	M	A	Zambia	25+		NEG	NEG	1.2	N/A	N/A	N/A	N/A	N/A	N/A	N/A
119049	M	A	Zambia	18-24		NEG	NEG	0.82	N/A	N/A	N/A	N/A	N/A	N/A	N/A
119048	F	A	Zambia	25+		NEG	NEG	1.22	N/A	N/A	N/A	N/A	N/A	N/A	N/A
119047	F	A	Zambia	25+		NEG	NEG	1.24	N/A	N/A	N/A	N/A	N/A	N/A	N/A
119046	M	A	Zambia	25+		NEG	NEG	1.4	N/A	N/A	N/A	N/A	N/A	N/A	N/A
119045	F	A	Zambia	25+	N/A	POS	POS	N/A	LT	POS	1	9560	0.836	3.239	25.8104
119044	M	A	Zambia	25+		NEG	NEG	0.96	N/A	N/A	N/A	N/A	N/A	N/A	N/A
119043	F	A	Zambia	25+	NEG	NEG	POS	0.96	LT	POS	1.95	2320190	0.5043	2.1557	23.3938
119042	M	A	Zambia	25+		NEG	NEG	0.79	N/A	N/A	N/A	N/A	N/A	N/A	N/A
119041	F	A	Zambia	25+		NEG	NEG	0.97	N/A	N/A	N/A	N/A	N/A	N/A	N/A
119040	F	A	Zambia	18-24		NEG	NEG	0.96	N/A	N/A	N/A	N/A	N/A	N/A	N/A
119039	F	A	Zambia	18-24		NEG	NEG	1.4	N/A	N/A	N/A	N/A	N/A	N/A	N/A
119038	F	A	Zambia	25+		NEG	NEG	0.97	N/A	N/A	N/A	N/A	N/A	N/A	N/A
119037	M	A	Zambia	18-24		NEG	NEG	0.97	N/A	N/A	N/A	N/A	N/A	N/A	N/A
119036	F	A	Zambia	25+		NEG	NEG	0.97	N/A	N/A	N/A	N/A	N/A	N/A	N/A
119035	F	A	Zambia	25+		NEG	NEG	0.96	N/A	N/A	N/A	N/A	N/A	N/A	N/A
119034	M	A	Zambia	25+		NEG	NEG	0.98	N/A	N/A	N/A	N/A	N/A	N/A	N/A
119033	F	A	Zambia	18-24		NEG	NEG	1.02	N/A	N/A	N/A	N/A	N/A	N/A	N/A
119032	F	A	Zambia	25+	N/A	POS	POS	N/A	N/A	N/A	2.27	39	3.4421	3.4158	100.77
119031	F	A	Zambia	18-24	N/A	POS	POS	N/A	LT	POS	4.7	23040	3.4054	3.3158	102.702
119030	M	A	Zambia	18-24		NEG	NEG	1	N/A	N/A	N/A	N/A	N/A	N/A	N/A
119029	M	A	Zambia	25+		NEG	NEG	0.99	N/A	N/A	N/A	N/A	N/A	N/A	N/A
119028	M	A	Zambia	18-24		NEG	NEG	0.97	N/A	N/A	N/A	N/A	N/A	N/A	N/A
119027	M	A	Zambia	18-24		NEG	NEG	1.03	N/A	N/A	N/A	N/A	N/A	N/A	N/A
119026	M	A	Zambia	18-24		NEG	NEG	0.96	N/A	N/A	N/A	N/A	N/A	N/A	N/A
119025	M	A	Zambia	18-24		NEG	NEG	0.99	N/A	N/A	N/A	N/A	N/A	N/A	N/A
119024	M	A	Zambia	18-24		NEG	NEG	0.96	N/A	N/A	N/A	N/A	N/A	N/A	N/A
119023	M	A	Zambia	18-24		NEG	NEG	0.96	N/A	N/A	N/A	N/A	N/A	N/A	N/A
119022	M	A	Zambia	18-24		NEG	NEG	1	N/A	N/A	N/A	N/A	N/A	N/A	N/A
119021	M	A	Zambia	18-24		NEG	NEG	1	N/A	N/A	N/A	N/A	N/A	N/A	N/A
119020	F	A	Zambia	25+		NEG	NEG	0.96	N/A	N/A	N/A	N/A	N/A	N/A	N/A
119019	F	A	Zambia	25+	N/A	POS	POS	N/A	N/A	N/A	4.39	700	3.3406	3.3581	99.4789
119018	M	A	Zambia	18-24		NEG	NEG	0.96	N/A	N/A	N/A	N/A	N/A	N/A	N/A
119017	M	A	Zambia	25+		NEG	NEG	1	N/A	N/A	N/A	N/A	N/A	N/A	N/A
119016	F	A	Zambia	25+	N/A	POS	POS	N/A	N/A	N/A	2.03	39	3.3146	3.3811	98.0332
119015	F	A	Zambia	25+		NEG	NEG	0.97	N/A	N/A	N/A	N/A	N/A	N/A	N/A
119014	F	A	Zambia	25+	N/A	POS	POS	N/A	LT	POS	1.34	39	3.3734	3.5649	94.6282
119013	M	A	Zambia	18-24		NEG	NEG	1.42	N/A	N/A	N/A	N/A	N/A	N/A	N/A
119012	F	A	Zambia	18-24		NEG	NEG	1.06	N/A	N/A	N/A	N/A	N/A	N/A	N/A
119011	F	A	Zambia	25+		NEG	NEG	1.02	N/A	N/A	N/A	N/A	N/A	N/A	N/A
119010	F	A	Zambia	25+	N/A	POS	POS	N/A	N/A	N/A	4.26	39	3.429	3.4097	100.566
119009	F	A	Zambia	25+		NEG	NEG	1.01	N/A	N/A	N/A	N/A	N/A	N/A	N/A
119008	F	A	Zambia	18-24		NEG	NEG	1.37	N/A	N/A	N/A	N/A	N/A	N/A	N/A
119007	F	A	Zambia	18-24		NEG	NEG	0.98	N/A	N/A	N/A	N/A	N/A	N/A	N/A
119006	F	A	Zambia	18-24		NEG	NEG	1	N/A	N/A	N/A	N/A	N/A	N/A	N/A
119005	F	A	Zambia	18-24		NEG	NEG	1	N/A	N/A	N/A	N/A	N/A	N/A	N/A
119004	F	A	Zambia	25+	N/A	POS	POS	N/A	N/A	N/A	2.52	39	3.3745	3.6105	93.4635
119003	F	A	Zambia	25+		NEG	NEG	1.03	N/A	N/A	N/A	N/A	N/A	N/A	N/A
119002	F	A	Zambia	25+		NEG	NEG	1.04	N/A	N/A	N/A	N/A	N/A	N/A	N/A
119001	M	A	Zambia	25+	N/A	POS	POS	N/A	N/A	N/A	4.48	39	3.3639	3.349	100.445
119000	F	A	Zambia	25+		NEG	NEG	1.01	N/A	N/A	N/A	N/A	N/A	N/A	N/A
118999	M	A	Zambia	25+		NEG	NEG	1.01	N/A	N/A	N/A	N/A	N/A	N/A	N/A
118998	F	A	Zambia	18-24		NEG	NEG	0.79	N/A	N/A	N/A	N/A	N/A	N/A	N/A
118997	F	A	Zambia	18-24		NEG	NEG	1.41	N/A	N/A	N/A	N/A	N/A	N/A	N/A
118996	F	A	Zambia	25+	N/A	POS	POS	N/A	N/A	N/A	4.2	39	3.5105	3.388	103.616
118995	F	A	Zambia	25+	N/A	POS	POS	N/A	N/A	N/A	4.24	39	3.4753	3.3989	102.248
118994	F	A	Zambia	25+	N/A	POS	POS	N/A	LT	POS	3.17	39	3.3437	3.3695	99.2343
118993	F	A	Zambia	18-24		NEG	NEG	1.07	N/A	N/A	N/A	N/A	N/A	N/A	N/A
118992	M	A	Zambia	25+		NEG	NEG	1.01	N/A	N/A	N/A	N/A	N/A	N/A	N/A
118991	F	A	Zambia	18-24		NEG	NEG	1.03	N/A	N/A	N/A	N/A	N/A	N/A	N/A
118990	F	A	Zambia	25+		NEG	NEG	1.41	N/A	N/A	N/A	N/A	N/A	N/A	N/A
118989	F	A	Zambia	18-24		NEG	NEG	1.02	N/A	N/A	N/A	N/A	N/A	N/A	N/A
118988	F	A	Zambia	25+		NEG	NEG	1.01	N/A	N/A	N/A	N/A	N/A	N/A	N/A
118987	M	A	Zambia	25+		NEG	NEG	1.42	N/A	N/A	N/A	N/A	N/A	N/A	N/A
118986	F	A	Zambia	18-24		NEG	NEG	1.02	N/A	N/A	N/A	N/A	N/A	N/A	N/A
118985	F	A	Zambia	25+		NEG	NEG	0.9	N/A	N/A	N/A	N/A	N/A	N/A	N/A
118984	F	A	Zambia	18-24		NEG	NEG	1.48	N/A	N/A	N/A	N/A	N/A	N/A	N/A
118983	F	A	Zambia	25+	N/A	POS	POS	N/A	N/A	N/A	4.35	39	3.3908	3.5841	94.6067
118982	F	A	Zambia	25+	N/A	POS	POS	N/A	N/A	N/A	4.44	39	3.406	3.575	95.2727
118981	F	A	Zambia	18-24		NEG	NEG	0.91	N/A	N/A	N/A	N/A	N/A	N/A	N/A
118980	F	A	Zambia	25+	N/A	POS	POS	N/A	N/A	N/A	3.82	39	3.3661	3.5496	94.8304
118979	F	A	Zambia	25+		NEG	NEG	0.93	N/A	N/A	N/A	N/A	N/A	N/A	N/A
118978	M	A	Zambia	18-24		NEG	NEG	0.92	N/A	N/A	N/A	N/A	N/A	N/A	N/A
118977	M	A	Zambia	18-24		NEG	NEG	0.91	N/A	N/A	N/A	N/A	N/A	N/A	N/A
118976	F	A	Zambia	25+		NEG	NEG	0.91	N/A	N/A	N/A	N/A	N/A	N/A	N/A
118975	F	A	Zambia	25+	N/A	POS	POS	N/A	Recent	POS	0.27	39	1.3971	3.3386	41.8469
118974	F	A	Zambia	25+	N/A	POS	POS	N/A	N/A	N/A	4.44	39	3.5096	3.3641	104.325
118973	M	A	Zambia	25+		NEG	NEG	0.85	N/A	N/A	N/A	N/A	N/A	N/A	N/A
118972	F	A	Zambia	25+		NEG	NEG	0.79	N/A	N/A	N/A	N/A	N/A	N/A	N/A
118971	F	A	Zambia	18-24		NEG	NEG	0.79	N/A	N/A	N/A	N/A	N/A	N/A	N/A
118970	F	A	Zambia	25+		NEG	NEG	0.82	N/A	N/A	N/A	N/A	N/A	N/A	N/A
118969	F	A	Zambia	18-24		NEG	NEG	0.92	N/A	N/A	N/A	N/A	N/A	N/A	N/A
118968	F	A	Zambia	25+		NEG	NEG	0.94	N/A	N/A	N/A	N/A	N/A	N/A	N/A
118967	M	A	Zambia	25+	N/A	POS	POS	N/A	N/A	N/A	2.01	39	3.3938	3.5832	94.7142
118966	M	A	Zambia	18-24		NEG	NEG	0.83	N/A	N/A	N/A	N/A	N/A	N/A	N/A
118965	F	A	Zambia	25+		NEG	NEG	0.95	N/A	N/A	N/A	N/A	N/A	N/A	N/A
118964	F	A	Zambia	25+		NEG	NEG	0.8	N/A	N/A	N/A	N/A	N/A	N/A	N/A
118963	F	A	Zambia	25+	N/A	POS	POS	N/A	N/A	N/A	3.66	39	3.4983	3.3972	102.976
118962	F	A	Zambia	18-24		NEG	NEG	0.82	N/A	N/A	N/A	N/A	N/A	N/A	N/A
118961	F	A	Zambia	18-24		NEG	NEG	0.8	N/A	N/A	N/A	N/A	N/A	N/A	N/A
118960	F	A	Zambia	18-24		NEG	NEG	0.82	N/A	N/A	N/A	N/A	N/A	N/A	N/A
118959	F	A	Zambia	25+	N/A	POS	POS	N/A	N/A	N/A	4.46	39	3.3959	3.5992	94.3515
118958	F	A	Zambia	25+		NEG	NEG	0.87	N/A	N/A	N/A	N/A	N/A	N/A	N/A
118957	M	A	Zambia	18-24		NEG	NEG	0.91	N/A	N/A	N/A	N/A	N/A	N/A	N/A
118956	F	A	Zambia	18-24		NEG	NEG	0.88	N/A	N/A	N/A	N/A	N/A	N/A	N/A
118955	F	A	Zambia	25+	N/A	POS	POS	N/A	LT	POS	3.59	39	3.3946	3.59	94.5571
118954	M	A	Zambia	18-24		NEG	NEG	0.92	N/A	N/A	N/A	N/A	N/A	N/A	N/A
118953	M	A	Zambia	25+		NEG	NEG	0.87	N/A	N/A	N/A	N/A	N/A	N/A	N/A
118952	F	A	Zambia	25+	N/A	POS	POS	N/A	N/A	N/A	4.36	39	3.4248	3.4029	100.644
118951	F	A	Zambia	25+	N/A	POS	POS	N/A	N/A	N/A	4.24	400	3.4224	3.3907	100.935
118950	F	A	Zambia	18-24		NEG	NEG	0.93	N/A	N/A	N/A	N/A	N/A	N/A	N/A
118949	F	A	Zambia	25+		NEG	NEG	0.91	N/A	N/A	N/A	N/A	N/A	N/A	N/A
118948	F	A	Zambia	25+		NEG	NEG	0.85	N/A	N/A	N/A	N/A	N/A	N/A	N/A
118947	F	A	Zambia	18-24		NEG	NEG	0.99	N/A	N/A	N/A	N/A	N/A	N/A	N/A
118946	F	A	Zambia	18-24		NEG	NEG	1.04	N/A	N/A	N/A	N/A	N/A	N/A	N/A
118945	F	A	Zambia	18-24		NEG	NEG	1.08	N/A	N/A	N/A	N/A	N/A	N/A	N/A
118944	F	A	Zambia	18-24		NEG	NEG	1	N/A	N/A	N/A	N/A	N/A	N/A	N/A
118943	F	A	Zambia	25+		NEG	NEG	1	N/A	N/A	N/A	N/A	N/A	N/A	N/A
118942	M	A	Zambia	18-24		NEG	NEG	1.11	N/A	N/A	N/A	N/A	N/A	N/A	N/A
118941	F	A	Zambia	25+	N/A	POS	POS	N/A	N/A	N/A	4.3	39	3.4121	3.3934	100.551
118940	M	A	Zambia	25+		NEG	NEG	1.04	N/A	N/A	N/A	N/A	N/A	N/A	N/A
118939	M	A	Zambia	25+		NEG	NEG	1	N/A	N/A	N/A	N/A	N/A	N/A	N/A
118938	F	A	Zambia	25+		NEG	NEG	1.12	N/A	N/A	N/A	N/A	N/A	N/A	N/A
118937	F	A	Zambia	25+	N/A	POS	POS	N/A	LT	POS	4.68	24970	3.4245	3.3954	100.857
118936	F	A	Zambia	25+		NEG	NEG	0.96	N/A	N/A	N/A	N/A	N/A	N/A	N/A
118935	M	A	Zambia	25+		NEG	NEG	1.17	N/A	N/A	N/A	N/A	N/A	N/A	N/A
118934	F	A	Zambia	25+		NEG	NEG	1.11	N/A	N/A	N/A	N/A	N/A	N/A	N/A
118933	F	A	Zambia	25+		NEG	NEG	1.1	N/A	N/A	N/A	N/A	N/A	N/A	N/A
118932	F	A	Zambia	25+		NEG	NEG	1.11	N/A	N/A	N/A	N/A	N/A	N/A	N/A
118931	F	A	Zambia	18-24		NEG	NEG	1.12	N/A	N/A	N/A	N/A	N/A	N/A	N/A
118930	F	A	Zambia	18-24		NEG	NEG	1.1	N/A	N/A	N/A	N/A	N/A	N/A	N/A
118929	F	A	Zambia	25+		NEG	NEG	1.07	N/A	N/A	N/A	N/A	N/A	N/A	N/A
118928	F	A	Zambia	25+		NEG	NEG	1.09	N/A	N/A	N/A	N/A	N/A	N/A	N/A
118927	F	A	Zambia	18-24	NEG	NEG	POS	1.28	LT	POS	2.67	400	3.074	3.5646	86.2369
118926	F	A	Zambia	25+		NEG	NEG	1.07	N/A	N/A	N/A	N/A	N/A	N/A	N/A
118925	F	A	Zambia	18-24		NEG	NEG	1.25	N/A	N/A	N/A	N/A	N/A	N/A	N/A
118924	F	A	Zambia	18-24		NEG	NEG	0.98	N/A	N/A	N/A	N/A	N/A	N/A	N/A
118923	F	A	Zambia	25+		NEG	NEG	1.11	N/A	N/A	N/A	N/A	N/A	N/A	N/A
118922	M	A	Zambia	25+		NEG	NEG	1.11	N/A	N/A	N/A	N/A	N/A	N/A	N/A
118921	F	A	Zambia	25+		NEG	NEG	1.12	N/A	N/A	N/A	N/A	N/A	N/A	N/A
118920	F	A	Zambia	25+		NEG	NEG	1.25	N/A	N/A	N/A	N/A	N/A	N/A	N/A
118919	F	A	Zambia	25+		NEG	NEG	1.14	N/A	N/A	N/A	N/A	N/A	N/A	N/A
118918	F	A	Zambia	18-24		NEG	NEG	1.08	N/A	N/A	N/A	N/A	N/A	N/A	N/A
118917	F	A	Zambia	25+	N/A	POS	POS	N/A	LT	POS	5.2	20970	3.3698	3.3985	99.1555
118916	F	A	Zambia	25+		NEG	NEG	1.07	N/A	N/A	N/A	N/A	N/A	N/A	N/A
118915	F	A	Zambia	18-24		NEG	NEG	1.07	N/A	N/A	N/A	N/A	N/A	N/A	N/A
118914	F	A	Zambia	25+		NEG	NEG	1.16	N/A	N/A	N/A	N/A	N/A	N/A	N/A
118913	F	A	Zambia	25+		NEG	NEG	1.03	N/A	N/A	N/A	N/A	N/A	N/A	N/A
118912	M	A	Zambia	25+		NEG	NEG	1.12	N/A	N/A	N/A	N/A	N/A	N/A	N/A
118911	F	A	Zambia	18-24	N/A	POS	POS	N/A	N/A	N/A	3.46	39	3.3969	3.5409	95.9332
118910	M	A	Zambia	25+	N/A	POS	POS	N/A	N/A	N/A	3.13	39	3.3639	3.5411	94.9959
118909	F	A	Zambia	25+	N/A	POS	POS	N/A	N/A	N/A	4.43	400	3.3783	3.3283	101.502
118908	F	A	Zambia	18-24		NEG	NEG	1.23	N/A	N/A	N/A	N/A	N/A	N/A	N/A
118907	F	A	Zambia	25+		NEG	NEG	1.05	N/A	N/A	N/A	N/A	N/A	N/A	N/A
118906	F	A	Zambia	18-24		NEG	NEG	1.23	N/A	N/A	N/A	N/A	N/A	N/A	N/A
118905	F	A	Zambia	25+	N/A	POS	POS	N/A	N/A	N/A	4.03	39	3.3719	3.6115	93.3656
118904	M	A	Zambia	18-24		NEG	NEG	1.14	N/A	N/A	N/A	N/A	N/A	N/A	N/A
118903	F	A	Zambia	25+		NEG	NEG	1.05	N/A	N/A	N/A	N/A	N/A	N/A	N/A
118902	F	A	Zambia	18-24		NEG	NEG	1.16	N/A	N/A	N/A	N/A	N/A	N/A	N/A
118901	F	A	Zambia	25+		NEG	NEG	1.16	N/A	N/A	N/A	N/A	N/A	N/A	N/A
118900	M	A	Zambia	25+		NEG	NEG	1.09	N/A	N/A	N/A	N/A	N/A	N/A	N/A
118899	M	A	Zambia	25+		NEG	NEG	1.13	N/A	N/A	N/A	N/A	N/A	N/A	N/A
118898	F	A	Zambia	25+		NEG	NEG	1.2	N/A	N/A	N/A	N/A	N/A	N/A	N/A
118897	M	A	Zambia	25+		NEG	NEG	1.12	N/A	N/A	N/A	N/A	N/A	N/A	N/A
118896	F	A	Zambia	18-24		NEG	NEG	1.22	N/A	N/A	N/A	N/A	N/A	N/A	N/A
118895	F	A	Zambia	18-24		NEG	NEG	1.13	N/A	N/A	N/A	N/A	N/A	N/A	N/A
118894	M	A	Zambia	18-24		NEG	NEG	1.22	N/A	N/A	N/A	N/A	N/A	N/A	N/A
118893	F	A	Zambia	18-24		NEG	NEG	1.14	N/A	N/A	N/A	N/A	N/A	N/A	N/A
118892	F	A	Zambia	25+		NEG	NEG	1.12	N/A	N/A	N/A	N/A	N/A	N/A	N/A
118891	M	A	Zambia	25+		NEG	NEG	1	N/A	N/A	N/A	N/A	N/A	N/A	N/A
118890	F	A	Zambia	25+		NEG	NEG	1.1	N/A	N/A	N/A	N/A	N/A	N/A	N/A
118889	F	A	Zambia	25+	N/A	POS	POS	N/A	N/A	N/A	0.14	39	1.7905	2.3383	76.5727
118888	F	A	Zambia	25+		NEG	NEG	1.04	N/A	N/A	N/A	N/A	N/A	N/A	N/A
118887	F	A	Zambia	18-24		NEG	NEG	1.25	N/A	N/A	N/A	N/A	N/A	N/A	N/A
118886	F	A	Zambia	25+		NEG	NEG	1.17	N/A	N/A	N/A	N/A	N/A	N/A	N/A
118885	F	A	Zambia	25+		NEG	NEG	1.05	N/A	N/A	N/A	N/A	N/A	N/A	N/A
118884	F	A	Zambia	25+		NEG	NEG	1.02	N/A	N/A	N/A	N/A	N/A	N/A	N/A
118883	M	A	Zambia	18-24		NEG	NEG	1.04	N/A	N/A	N/A	N/A	N/A	N/A	N/A
118882	F	A	Zambia	18-24		NEG	NEG	1.05	N/A	N/A	N/A	N/A	N/A	N/A	N/A
118881	M	A	Zambia	25+		NEG	NEG	1.05	N/A	N/A	N/A	N/A	N/A	N/A	N/A
118880	F	A	Zambia	25+	N/A	POS	POS	N/A	N/A	N/A	2.2	39	3.4102	3.6323	93.8854
118879	F	A	Zambia	25+		NEG	NEG	1.19	N/A	N/A	N/A	N/A	N/A	N/A	N/A
118878	F	A	Zambia	25+	N/A	POS	POS	N/A	N/A	N/A	3.11	39	3.3238	3.3574	98.9992
118877	F	A	Zambia	25+		NEG	NEG	1.22	N/A	N/A	N/A	N/A	N/A	N/A	N/A
118876	F	A	Zambia	18-24		NEG	NEG	1.08	N/A	N/A	N/A	N/A	N/A	N/A	N/A
118875	M	A	Zambia	18-24		NEG	NEG	1.11	N/A	N/A	N/A	N/A	N/A	N/A	N/A
118874	F	A	Zambia	25+		NEG	NEG	1.19	N/A	N/A	N/A	N/A	N/A	N/A	N/A
118873	F	A	Zambia	25+		NEG	NEG	1.1	N/A	N/A	N/A	N/A	N/A	N/A	N/A
118872	M	A	Zambia	25+	N/A	POS	POS	N/A	N/A	N/A	3.53	39	3.426	3.376	101.481
118871	F	A	Zambia	25+		NEG	NEG	1.17	N/A	N/A	N/A	N/A	N/A	N/A	N/A
118870	M	A	Zambia	25+		NEG	NEG	1.26	N/A	N/A	N/A	N/A	N/A	N/A	N/A
118869	M	A	Zambia	18-24		NEG	NEG	0.95	N/A	N/A	N/A	N/A	N/A	N/A	N/A
118868	F	A	Zambia	18-24		NEG	NEG	1.1	N/A	N/A	N/A	N/A	N/A	N/A	N/A
118867	M	A	Zambia	18-24		NEG	NEG	1.21	N/A	N/A	N/A	N/A	N/A	N/A	N/A
118866	F	A	Zambia	18-24	N/A	POS	POS	N/A	N/A	N/A	2.75	39	3.4366	3.3167	103.615
118865	F	A	Zambia	18-24		NEG	NEG	1.02	N/A	N/A	N/A	N/A	N/A	N/A	N/A
118864	F	A	Zambia	25+	N/A	POS	POS	N/A	LT	POS	3.59	14020	3.3779	3.66	92.2923
118863	F	A	Zambia	25+		NEG	NEG	0.98	N/A	N/A	N/A	N/A	N/A	N/A	N/A
118862	F	A	Zambia	25+		NEG	NEG	1.17	N/A	N/A	N/A	N/A	N/A	N/A	N/A
118861	F	A	Zambia	25+	N/A	POS	POS	N/A	LT	POS	4.05	10120	3.3909	3.401	99.703
118860	F	A	Zambia	25+	N/A	POS	POS	N/A	N/A	N/A	0.84	39	2.5962	3.2768	79.2297
118859	F	A	Zambia	25+		NEG	NEG	1.17	N/A	N/A	N/A	N/A	N/A	N/A	N/A
118858	F	A	Zambia	25+		NEG	NEG	1.22	N/A	N/A	N/A	N/A	N/A	N/A	N/A
118857	F	A	Zambia	25+		NEG	NEG	1.05	N/A	N/A	N/A	N/A	N/A	N/A	N/A
118856	F	B	Zambia	25+		NEG	NEG	1.3	N/A	N/A	N/A	N/A	N/A	N/A	N/A
118855	F	B	Zambia	25+		NEG	NEG	1.31	N/A	N/A	N/A	N/A	N/A	N/A	N/A
118854	F	B	Zambia	18-24		NEG	NEG	1.31	N/A	N/A	N/A	N/A	N/A	N/A	N/A
118853	F	B	Zambia	18-24		NEG	NEG	1.36	N/A	N/A	N/A	N/A	N/A	N/A	N/A
118852	F	B	Zambia	25+	N/A	POS	POS	N/A	N/A	N/A	0.4	39	3.234	3.4895	92.678
118851	F	B	Zambia	25+	N/A	POS	POS	N/A	N/A	N/A	2.42	39	3.3821	3.5836	94.3772
118850	M	B	Zambia	18-24		NEG	NEG	1.28	N/A	N/A	N/A	N/A	N/A	N/A	N/A
118849	F	B	Zambia	25+		NEG	NEG	1.29	N/A	N/A	N/A	N/A	N/A	N/A	N/A
118848	M	B	Zambia	18-24		NEG	NEG	1.28	N/A	N/A	N/A	N/A	N/A	N/A	N/A
118847	F	B	Zambia	25+		NEG	NEG	1.37	N/A	N/A	N/A	N/A	N/A	N/A	N/A
118846	F	B	Zambia	18-24		NEG	NEG	1.37	N/A	N/A	N/A	N/A	N/A	N/A	N/A
118845	M	B	Zambia	25+		NEG	NEG	1.19	N/A	N/A	N/A	N/A	N/A	N/A	N/A
118844	F	B	Zambia	25+		NEG	NEG	1.26	N/A	N/A	N/A	N/A	N/A	N/A	N/A
118843	M	B	Zambia	25+		NEG	NEG	1.13	N/A	N/A	N/A	N/A	N/A	N/A	N/A
118842	F	B	Zambia	18-24		NEG	NEG	1.18	N/A	N/A	N/A	N/A	N/A	N/A	N/A
118841	F	B	Zambia	18-24		NEG	NEG	1.13	N/A	N/A	N/A	N/A	N/A	N/A	N/A
118840	F	B	Zambia	25+		NEG	NEG	1.13	N/A	N/A	N/A	N/A	N/A	N/A	N/A
118839	M	B	Zambia	18-24		NEG	NEG	1.21	N/A	N/A	N/A	N/A	N/A	N/A	N/A
118838	M	B	Zambia	18-24		NEG	NEG	1.22	N/A	N/A	N/A	N/A	N/A	N/A	N/A
118837	M	B	Zambia	18-24		NEG	NEG	1.22	N/A	N/A	N/A	N/A	N/A	N/A	N/A
118836	F	B	Zambia	18-24		NEG	NEG	1.18	N/A	N/A	N/A	N/A	N/A	N/A	N/A
118835	F	B	Zambia	25+		NEG	NEG	0.54	N/A	N/A	N/A	N/A	N/A	N/A	N/A
118834	F	B	Zambia	25+	N/A	POS	POS	N/A	N/A	N/A	3.92	39	3.4652	3.4153	101.461
118833	M	B	Zambia	25+		NEG	NEG	0.55	N/A	N/A	N/A	N/A	N/A	N/A	N/A
118832	F	B	Zambia	25+	N/A	POS	POS	N/A	N/A	N/A	3.3	39	3.3787	3.3486	100.899
118831	F	B	Zambia	25+		NEG	NEG	0.55	N/A	N/A	N/A	N/A	N/A	N/A	N/A
118830	F	B	Zambia	25+		NEG	NEG	0.5	N/A	N/A	N/A	N/A	N/A	N/A	N/A
118829	M	B	Zambia	25+		NEG	NEG	0.7	N/A	N/A	N/A	N/A	N/A	N/A	N/A
118828	F	B	Zambia	25+	N/A	POS	POS	N/A	LT	POS	4.65	52980	3.3853	3.3214	101.924
118827	F	B	Zambia	25+		NEG	NEG	0.87	N/A	N/A	N/A	N/A	N/A	N/A	N/A
118826	F	B	Zambia	18-24		NEG	NEG	0.85	N/A	N/A	N/A	N/A	N/A	N/A	N/A
118825	F	B	Zambia	25+		NEG	NEG	0.7	N/A	N/A	N/A	N/A	N/A	N/A	N/A
118824	F	B	Zambia	18-24		NEG	NEG	0.5	N/A	N/A	N/A	N/A	N/A	N/A	N/A
118823	F	B	Zambia	25+	N/A	POS	POS	N/A	LT	POS	5.2	33450	3.4281	3.3953	100.966
118822	M	B	Zambia	18-24		NEG	NEG	0.54	N/A	N/A	N/A	N/A	N/A	N/A	N/A
118821	F	B	Zambia	18-24		NEG	NEG	0.86	N/A	N/A	N/A	N/A	N/A	N/A	N/A
118820	F	B	Zambia	18-24	N/A	POS	POS	N/A	LT	POS	3.64	113260	3.4344	3.4045	100.878
118819	F	B	Zambia	25+		NEG	NEG	0.7	N/A	N/A	N/A	N/A	N/A	N/A	N/A
118818	F	B	Zambia	18-24	NEG	NEG	POS	1	Recent	POS	0.13	39	0.7291	1.2491	58.37
118817	M	B	Zambia	25+		NEG	NEG	0.93	N/A	N/A	N/A	N/A	N/A	N/A	N/A
118816	F	B	Zambia	18-24	N/A	POS	POS	N/A	LT	POS	4.69	12130	3.4574	3.3839	102.172
118815	F	B	Zambia	18-24		NEG	NEG	0.99	N/A	N/A	N/A	N/A	N/A	N/A	N/A
118814	M	B	Zambia	25+		NEG	NEG	0.88	N/A	N/A	N/A	N/A	N/A	N/A	N/A
118813	F	B	Zambia	18-24		NEG	NEG	0.93	N/A	N/A	N/A	N/A	N/A	N/A	N/A
118812	M	B	Zambia	25+		NEG	NEG	0.93	N/A	N/A	N/A	N/A	N/A	N/A	N/A
118811	F	B	Zambia	25+		NEG	NEG	0.88	N/A	N/A	N/A	N/A	N/A	N/A	N/A
118810	F	B	Zambia	25+		NEG	NEG	0.88	N/A	N/A	N/A	N/A	N/A	N/A	N/A
118809	M	B	Zambia	25+		NEG	NEG	0.94	N/A	N/A	N/A	N/A	N/A	N/A	N/A
118808	F	B	Zambia	18-24		NEG	NEG	0.91	N/A	N/A	N/A	N/A	N/A	N/A	N/A
118807	F	B	Zambia	25+	N/A	POS	POS	N/A	N/A	N/A	4.19	39	3.3594	3.3905	99.0827
118806	F	B	Zambia	25+	N/A	POS	POS	N/A	N/A	N/A	2.7	39	3.3776	3.5773	94.4176
118805	F	B	Zambia	25+		NEG	NEG	0.97	N/A	N/A	N/A	N/A	N/A	N/A	N/A
118804	F	B	Zambia	25+		NEG	NEG	0.97	N/A	N/A	N/A	N/A	N/A	N/A	N/A
118803	F	B	Zambia	25+		NEG	NEG	0.9	N/A	N/A	N/A	N/A	N/A	N/A	N/A
118802	F	B	Zambia	18-24		NEG	NEG	0.97	N/A	N/A	N/A	N/A	N/A	N/A	N/A
118801	F	B	Zambia	18-24		NEG	NEG	0.97	N/A	N/A	N/A	N/A	N/A	N/A	N/A
118800	F	B	Zambia	25+		NEG	NEG	0.85	N/A	N/A	N/A	N/A	N/A	N/A	N/A
118799	F	B	Zambia	25+		NEG	NEG	0.9	N/A	N/A	N/A	N/A	N/A	N/A	N/A
118798	M	B	Zambia	25+	N/A	POS	POS	N/A	N/A	N/A	4.74	39	3.5134	3.4143	102.902
118797	M	B	Zambia	18-24	N/A	POS	POS	N/A	N/A	N/A	2.56	39	3.514	3.3933	103.557
118796	M	B	Zambia	25+		NEG	NEG	0.65	N/A	N/A	N/A	N/A	N/A	N/A	N/A
118795	F	B	Zambia	18-24		NEG	NEG	0.56	N/A	N/A	N/A	N/A	N/A	N/A	N/A
118794	F	B	Zambia	25+	N/A	POS	POS	N/A	N/A	N/A	3.37	39	3.3397	3.3731	99.0098
118793	F	B	Zambia	25+	N/A	POS	POS	N/A	Recent	POS	1.71	39	3.1875	3.3012	96.5558
118792	M	B	Zambia	25+		NEG	NEG	0.96	N/A	N/A	N/A	N/A	N/A	N/A	N/A
118791	F	B	Zambia	18-24		NEG	NEG	0.82	N/A	N/A	N/A	N/A	N/A	N/A	N/A
118790	F	B	Zambia	18-24		NEG	NEG	0.82	N/A	N/A	N/A	N/A	N/A	N/A	N/A
118789	F	B	Zambia	18-24		NEG	NEG	0.83	N/A	N/A	N/A	N/A	N/A	N/A	N/A
118788	F	B	Zambia	18-24		NEG	NEG	0.82	N/A	N/A	N/A	N/A	N/A	N/A	N/A
118787	F	B	Zambia	25+		NEG	NEG	0.82	N/A	N/A	N/A	N/A	N/A	N/A	N/A
118786	M	B	Zambia	25+		NEG	NEG	0.91	N/A	N/A	N/A	N/A	N/A	N/A	N/A
118785	F	B	Zambia	25+		NEG	NEG	0.82	N/A	N/A	N/A	N/A	N/A	N/A	N/A
118784	F	B	Zambia	25+		NEG	NEG	0.82	N/A	N/A	N/A	N/A	N/A	N/A	N/A
118783	M	B	Zambia	25+	N/A	POS	POS	N/A	LT	POS	4.91	422100	3.4071	3.4008	100.185
118782	F	B	Zambia	18-24		NEG	NEG	0.82	N/A	N/A	N/A	N/A	N/A	N/A	N/A
118781	M	B	Zambia	25+		NEG	NEG	0.84	N/A	N/A	N/A	N/A	N/A	N/A	N/A
118780	M	B	Zambia	25+		NEG	NEG	0.93	N/A	N/A	N/A	N/A	N/A	N/A	N/A
118779	F	B	Zambia	25+		NEG	NEG	0.85	N/A	N/A	N/A	N/A	N/A	N/A	N/A
118778	F	B	Zambia	25+	N/A	POS	POS	N/A	N/A	N/A	3.19	39	3.3926	3.3464	101.381
118777	F	B	Zambia	25+		NEG	NEG	0.89	N/A	N/A	N/A	N/A	N/A	N/A	N/A
118776	M	B	Zambia	25+		NEG	NEG	0.98	N/A	N/A	N/A	N/A	N/A	N/A	N/A
118775	F	B	Zambia	25+	N/A	POS	POS	N/A	N/A	N/A	3.46	39	3.4116	3.5956	94.8826
118774	F	B	Zambia	18-24		NEG	NEG	0.74	N/A	N/A	N/A	N/A	N/A	N/A	N/A
118773	M	B	Zambia	18-24		NEG	NEG	0.73	N/A	N/A	N/A	N/A	N/A	N/A	N/A
118772	F	B	Zambia	25+		NEG	NEG	0.74	N/A	N/A	N/A	N/A	N/A	N/A	N/A
118771	F	B	Zambia	25+		NEG	NEG	0.68	N/A	N/A	N/A	N/A	N/A	N/A	N/A
118770	F	B	Zambia	25+		NEG	NEG	0.69	N/A	N/A	N/A	N/A	N/A	N/A	N/A
118769	F	B	Zambia	18-24		NEG	NEG	0.86	N/A	N/A	N/A	N/A	N/A	N/A	N/A
118768	F	B	Zambia	25+	N/A	POS	POS	N/A	N/A	N/A	4.73	39	3.4007	3.5734	95.1671
118767	F	B	Zambia	25+		NEG	NEG	0.56	N/A	N/A	N/A	N/A	N/A	N/A	N/A
118766	F	B	Zambia	25+	N/A	POS	POS	N/A	N/A	N/A	4.6	39	3.3906	3.6641	92.5357
118765	F	B	Zambia	25+		NEG	NEG	0.62	N/A	N/A	N/A	N/A	N/A	N/A	N/A
118764	F	B	Zambia	25+		NEG	NEG	0.57	N/A	N/A	N/A	N/A	N/A	N/A	N/A
118763	F	B	Zambia	18-24	N/A	POS	POS	N/A	LT	POS	4	39	3.3776	3.6204	93.2936
118762	F	B	Zambia	25+	N/A	POS	POS	N/A	N/A	N/A	3.62	39	3.4273	3.4471	99.4256
118761	F	B	Zambia	25+	N/A	POS	POS	N/A	LT	POS	4.33	119140	3.5193	3.3944	103.68
118760	F	B	Zambia	18-24		NEG	NEG	1.2	N/A	N/A	N/A	N/A	N/A	N/A	N/A
118759	F	B	Zambia	25+		NEG	NEG	1.11	N/A	N/A	N/A	N/A	N/A	N/A	N/A
118758	F	B	Zambia	25+		NEG	NEG	1.23	N/A	N/A	N/A	N/A	N/A	N/A	N/A
118757	M	B	Zambia	25+		NEG	NEG	1.17	N/A	N/A	N/A	N/A	N/A	N/A	N/A
118756	F	B	Zambia	18-24		NEG	NEG	1.23	N/A	N/A	N/A	N/A	N/A	N/A	N/A
118755	F	B	Zambia	25+		NEG	NEG	1.13	N/A	N/A	N/A	N/A	N/A	N/A	N/A
118754	F	B	Zambia	25+		NEG	NEG	1.18	N/A	N/A	N/A	N/A	N/A	N/A	N/A
118753	F	B	Zambia	25+	N/A	POS	POS	N/A	N/A	N/A	3.91	39	3.3982	3.3999	99.95
118752	F	B	Zambia	25+	N/A	POS	POS	N/A	N/A	N/A	0.3	39	3.2445	3.3187	97.7642
118751	F	B	Zambia	25+		NEG	NEG	1.17	N/A	N/A	N/A	N/A	N/A	N/A	N/A
118750	F	B	Zambia	25+	N/A	POS	POS	N/A	N/A	N/A	3.9	400	3.3814	3.6089	93.6961
118749	M	B	Zambia	25+		NEG	NEG	1.16	N/A	N/A	N/A	N/A	N/A	N/A	N/A
118748	F	B	Zambia	25+		NEG	NEG	1.32	N/A	N/A	N/A	N/A	N/A	N/A	N/A
118747	F	B	Zambia	25+		NEG	NEG	1.01	N/A	N/A	N/A	N/A	N/A	N/A	N/A
118746	F	B	Zambia	25+	N/A	POS	POS	N/A	N/A	N/A	3.49	39	3.3423	3.3723	99.1104
118745	F	B	Zambia	18-24		NEG	NEG	1.13	N/A	N/A	N/A	N/A	N/A	N/A	N/A
118744	F	B	Zambia	18-24		NEG	NEG	1.13	N/A	N/A	N/A	N/A	N/A	N/A	N/A
118743	F	B	Zambia	18-24	NEG	NEG	POS	1.24	Recent	POS	1.62	400	3.2864	3.309	99.317
118742	F	B	Zambia	25+		NEG	NEG	1.18	N/A	N/A	N/A	N/A	N/A	N/A	N/A
118741	F	B	Zambia	25+	N/A	POS	POS	N/A	LT	POS	4.31	2480	3.4062	3.612	94.3023
118740	F	B	Zambia	25+		NEG	NEG	1.21	N/A	N/A	N/A	N/A	N/A	N/A	N/A
118739	F	B	Zambia	25+		NEG	NEG	1.34	N/A	N/A	N/A	N/A	N/A	N/A	N/A
118738	F	B	Zambia	25+	N/A	POS	POS	N/A	N/A	N/A	4.18	39	3.4321	3.4234	100.254
118737	M	B	Zambia	25+		NEG	NEG	0.63	N/A	N/A	N/A	N/A	N/A	N/A	N/A
118736	M	B	Zambia	25+	N/A	POS	POS	N/A	LT	POS	4.44	7410	3.435	3.4047	100.89
118735	F	B	Zambia	18-24	N/A	POS	POS	N/A	N/A	N/A	1.03	39	2.8184	3.2597	86.4619
118734	M	B	Zambia	25+		NEG	NEG	1.16	N/A	N/A	N/A	N/A	N/A	N/A	N/A
118733	F	B	Zambia	25+	N/A	POS	POS	N/A	N/A	N/A	1.09	39	3.3291	3.3554	99.2162
118732	F	B	Zambia	25+		NEG	NEG	1.18	N/A	N/A	N/A	N/A	N/A	N/A	N/A
118731	F	B	Zambia	18-24		NEG	NEG	1.17	N/A	N/A	N/A	N/A	N/A	N/A	N/A
118730	F	B	Zambia	25+		NEG	NEG	1.33	N/A	N/A	N/A	N/A	N/A	N/A	N/A
118729	F	B	Zambia	18-24		NEG	NEG	0.5	N/A	N/A	N/A	N/A	N/A	N/A	N/A
118728	M	B	Zambia	25+	NEG	NEG	POS	0.54	Recent	POS	0.07	479130	0.4733	1.5167	31.2059
118727	F	B	Zambia	25+		NEG	NEG	0.58	N/A	N/A	N/A	N/A	N/A	N/A	N/A
118726	F	B	Zambia	18-24		NEG	NEG	0.57	N/A	N/A	N/A	N/A	N/A	N/A	N/A
118725	M	B	Zambia	25+	N/A	POS	POS	N/A	LT	POS	2.84	39	3.3824	3.574	94.6391
118724	M	B	Zambia	25+		NEG	NEG	0.56	N/A	N/A	N/A	N/A	N/A	N/A	N/A
118723	F	B	Zambia	25+		NEG	NEG	0.82	N/A	N/A	N/A	N/A	N/A	N/A	N/A
118722	M	B	Zambia	25+		NEG	NEG	0.8	N/A	N/A	N/A	N/A	N/A	N/A	N/A
118721	F	B	Zambia	25+		NEG	NEG	0.59	N/A	N/A	N/A	N/A	N/A	N/A	N/A
118720	F	B	Zambia	25+	N/A	POS	POS	N/A	N/A	N/A	1.94	39	3.2222	3.2692	98.5623
118719	F	B	Zambia	25+	N/A	POS	POS	N/A	LT	POS	4.73	9050	3.3421	3.6228	92.2518
118718	F	B	Zambia	18-24		NEG	NEG	1.18	N/A	N/A	N/A	N/A	N/A	N/A	N/A
118717	F	B	Zambia	25+		NEG	NEG	1.22	N/A	N/A	N/A	N/A	N/A	N/A	N/A
118716	F	B	Zambia	18-24	N/A	POS	POS	N/A	N/A	N/A	4.44	39	3.3977	3.6202	93.8539
118715	F	B	Zambia	25+		NEG	NEG	1.22	N/A	N/A	N/A	N/A	N/A	N/A	N/A
118714	M	B	Zambia	25+		NEG	NEG	1.26	N/A	N/A	N/A	N/A	N/A	N/A	N/A
118713	F	B	Zambia	18-24		NEG	NEG	1.28	N/A	N/A	N/A	N/A	N/A	N/A	N/A
118712	F	B	Zambia	18-24		NEG	NEG	1.2	N/A	N/A	N/A	N/A	N/A	N/A	N/A
118711	F	B	Zambia	18-24		NEG	NEG	1.19	N/A	N/A	N/A	N/A	N/A	N/A	N/A
118710	F	B	Zambia	25+	N/A	POS	POS	N/A	N/A	N/A	3.35	39	3.4179	3.3502	102.021
118709	F	B	Zambia	18-24		NEG	NEG	1.3	N/A	N/A	N/A	N/A	N/A	N/A	N/A
118708	F	B	Zambia	18-24		NEG	NEG	1.23	N/A	N/A	N/A	N/A	N/A	N/A	N/A
118707	F	B	Zambia	18-24		NEG	NEG	1.36	N/A	N/A	N/A	N/A	N/A	N/A	N/A
118706	F	B	Zambia	18-24		NEG	NEG	1.23	N/A	N/A	N/A	N/A	N/A	N/A	N/A
118705	F	B	Zambia	18-24		NEG	NEG	1.23	N/A	N/A	N/A	N/A	N/A	N/A	N/A
118704	F	B	Zambia	18-24		NEG	NEG	1.25	N/A	N/A	N/A	N/A	N/A	N/A	N/A
118703	M	B	Zambia	25+		NEG	NEG	1.25	N/A	N/A	N/A	N/A	N/A	N/A	N/A
118702	F	B	Zambia	18-24		NEG	NEG	1.28	N/A	N/A	N/A	N/A	N/A	N/A	N/A
118701	F	B	Zambia	25+	N/A	POS	POS	N/A	N/A	N/A	4.79	39	3.4317	3.4017	100.882
118700	F	B	Zambia	25+		NEG	NEG	1.26	N/A	N/A	N/A	N/A	N/A	N/A	N/A
118699	M	B	Zambia	25+	N/A	POS	POS	N/A	LT	POS	4.11	3590	3.4218	3.4147	100.208
118698	F	B	Zambia	25+	N/A	POS	POS	N/A	LT	POS	3.83	150770	3.4016	3.5872	94.826
118697	F	B	Zambia	25+		NEG	NEG	1.25	N/A	N/A	N/A	N/A	N/A	N/A	N/A
118696	F	B	Zambia	25+	N/A	POS	POS	N/A	LT	POS	3.71	23810	3.3579	3.4091	98.4981
118695	F	B	Zambia	25+		NEG	NEG	1.32	N/A	N/A	N/A	N/A	N/A	N/A	N/A
118694	M	B	Zambia	18-24		NEG	NEG	1.24	N/A	N/A	N/A	N/A	N/A	N/A	N/A
118693	F	B	Zambia	25+		NEG	NEG	1.25	N/A	N/A	N/A	N/A	N/A	N/A	N/A
118692	F	B	Zambia	18-24		NEG	NEG	1.25	N/A	N/A	N/A	N/A	N/A	N/A	N/A
118691	M	B	Zambia	25+		NEG	NEG	1.26	N/A	N/A	N/A	N/A	N/A	N/A	N/A
118690	F	B	Zambia	25+	N/A	POS	POS	N/A	N/A	N/A	2.07	39	3.3889	3.6159	93.7222
118689	F	B	Zambia	18-24		NEG	NEG	1.33	N/A	N/A	N/A	N/A	N/A	N/A	N/A
118688	F	B	Zambia	25+	N/A	POS	POS	N/A	N/A	N/A	1.4	39	3.3447	3.3017	101.302
118687	M	B	Zambia	25+		NEG	NEG	1.41	N/A	N/A	N/A	N/A	N/A	N/A	N/A
118686	F	B	Zambia	25+		NEG	NEG	1.07	N/A	N/A	N/A	N/A	N/A	N/A	N/A
118685	F	B	Zambia	25+		NEG	NEG	1.07	N/A	N/A	N/A	N/A	N/A	N/A	N/A
118684	M	B	Zambia	18-24		NEG	NEG	1.2	N/A	N/A	N/A	N/A	N/A	N/A	N/A
118683	F	B	Zambia	18-24		NEG	NEG	1.14	N/A	N/A	N/A	N/A	N/A	N/A	N/A
118682	F	B	Zambia	25+	N/A	POS	POS	N/A	N/A	N/A	4.47	39	3.4109	3.3757	101.043
118681	M	B	Zambia	25+		NEG	NEG	1.23	N/A	N/A	N/A	N/A	N/A	N/A	N/A
118680	F	B	Zambia	18-24		NEG	NEG	1.17	N/A	N/A	N/A	N/A	N/A	N/A	N/A
118679	F	B	Zambia	18-24		NEG	NEG	1.16	N/A	N/A	N/A	N/A	N/A	N/A	N/A
118678	M	B	Zambia	25+		NEG	NEG	1.18	N/A	N/A	N/A	N/A	N/A	N/A	N/A
118677	F	B	Zambia	25+		NEG	NEG	1.36	N/A	N/A	N/A	N/A	N/A	N/A	N/A
118676	F	B	Zambia	25+		NEG	NEG	1.28	N/A	N/A	N/A	N/A	N/A	N/A	N/A
118675	F	B	Zambia	25+		NEG	NEG	1.11	N/A	N/A	N/A	N/A	N/A	N/A	N/A
118674	F	B	Zambia	25+		NEG	NEG	1.11	N/A	N/A	N/A	N/A	N/A	N/A	N/A
118673	F	B	Zambia	25+	N/A	POS	POS	N/A	N/A	N/A	0.98	39	3.213	3.3019	97.3076
118672	M	B	Zambia	25+		NEG	NEG	1.07	N/A	N/A	N/A	N/A	N/A	N/A	N/A
118671	F	B	Zambia	25+		NEG	NEG	1.25	N/A	N/A	N/A	N/A	N/A	N/A	N/A
118670	F	B	Zambia	25+		NEG	NEG	1.01	N/A	N/A	N/A	N/A	N/A	N/A	N/A
118669	F	B	Zambia	25+		NEG	NEG	1.13	N/A	N/A	N/A	N/A	N/A	N/A	N/A
118668	F	B	Zambia	25+	N/A	POS	POS	N/A	N/A	N/A	4.07	39	3.3552	3.379	99.2956
118667	F	B	Zambia	25+	N/A	POS	POS	N/A	N/A	N/A	3.57	39	3.3762	3.3995	99.3146
118666	F	B	Zambia	25+		NEG	NEG	1.13	N/A	N/A	N/A	N/A	N/A	N/A	N/A
118665	F	B	Zambia	25+		NEG	NEG	1.15	N/A	N/A	N/A	N/A	N/A	N/A	N/A
118664	M	B	Zambia	25+		NEG	NEG	1.12	N/A	N/A	N/A	N/A	N/A	N/A	N/A
118663	F	B	Zambia	25+	N/A	POS	POS	N/A	N/A	N/A	4.77	39	3.3976	3.3892	100.248
118662	M	B	Zambia	25+	N/A	POS	POS	N/A	N/A	N/A	2.25	39	2.6946	3.255	82.7834
118661	F	B	Zambia	25+		NEG	NEG	1.21	N/A	N/A	N/A	N/A	N/A	N/A	N/A
118660	F	B	Zambia	18-24		NEG	NEG	1.14	N/A	N/A	N/A	N/A	N/A	N/A	N/A
118659	F	B	Zambia	25+	N/A	POS	POS	N/A	N/A	N/A	3.64	39	3.3763	3.4229	98.6386
118658	F	B	Zambia	25+	N/A	POS	POS	N/A	LT	POS	4.04	16750	3.4644	3.3856	102.328
118657	F	B	Zambia	18-24		NEG	NEG	1.15	N/A	N/A	N/A	N/A	N/A	N/A	N/A
118656	F	B	Zambia	18-24		NEG	NEG	1.16	N/A	N/A	N/A	N/A	N/A	N/A	N/A
118655	F	B	Zambia	25+		NEG	NEG	1.16	N/A	N/A	N/A	N/A	N/A	N/A	N/A
118654	F	B	Zambia	25+		NEG	NEG	1.16	N/A	N/A	N/A	N/A	N/A	N/A	N/A
118653	F	B	Zambia	18-24		NEG	NEG	1.17	N/A	N/A	N/A	N/A	N/A	N/A	N/A
118652	F	B	Zambia	25+	N/A	POS	POS	N/A	N/A	N/A	2.56	39	3.3599	3.3636	99.89
118651	F	B	Zambia	25+		NEG	NEG	1.17	N/A	N/A	N/A	N/A	N/A	N/A	N/A
118650	M	B	Zambia	18-24		NEG	NEG	1.17	N/A	N/A	N/A	N/A	N/A	N/A	N/A
118649	F	B	Zambia	18-24		NEG	NEG	1.17	N/A	N/A	N/A	N/A	N/A	N/A	N/A
118648	F	B	Zambia	25+		NEG	NEG	1.17	N/A	N/A	N/A	N/A	N/A	N/A	N/A
118647	F	B	Zambia	18-24		NEG	NEG	1.17	N/A	N/A	N/A	N/A	N/A	N/A	N/A
118646	M	B	Zambia	18-24		NEG	NEG	1.25	N/A	N/A	N/A	N/A	N/A	N/A	N/A
118645	F	B	Zambia	25+		NEG	NEG	1.23	N/A	N/A	N/A	N/A	N/A	N/A	N/A
118644	F	B	Zambia	25+		NEG	NEG	1.22	N/A	N/A	N/A	N/A	N/A	N/A	N/A
118643	F	C	Zambia	25+		NEG	NEG	1.02	N/A	N/A	N/A	N/A	N/A	N/A	N/A
118642	M	C	Zambia	25+		NEG	NEG	0.76	N/A	N/A	N/A	N/A	N/A	N/A	N/A
118641	F	C	Zambia	25+	N/A	POS	POS	N/A	LT	POS	4.27	32010	3.3944	3.5802	94.8103
118640	F	C	Zambia	18-24		NEG	NEG	0.8	N/A	N/A	N/A	N/A	N/A	N/A	N/A
118639	M	C	Zambia	25+		NEG	NEG	0.82	N/A	N/A	N/A	N/A	N/A	N/A	N/A
118638	F	C	Zambia	25+	N/A	POS	POS	N/A	N/A	N/A	2.86	39	3.4686	3.3907	102.297
118637	F	C	Zambia	25+		NEG	NEG	0.86	N/A	N/A	N/A	N/A	N/A	N/A	N/A
118636	F	C	Zambia	25+	N/A	POS	POS	N/A	LT	POS	2.44	400	3.3924	3.57	95.0252
118635	F	C	Zambia	18-24		NEG	NEG	0.85	N/A	N/A	N/A	N/A	N/A	N/A	N/A
118634	F	C	Zambia	18-24	N/A	POS	POS	N/A	N/A	N/A	2.15	39	3.3156	3.3373	99.3498
118633	M	C	Zambia	18-24		NEG	NEG	0.81	N/A	N/A	N/A	N/A	N/A	N/A	N/A
118632	M	C	Zambia	18-24		NEG	NEG	0.81	N/A	N/A	N/A	N/A	N/A	N/A	N/A
118631	F	C	Zambia	25+	NEG	NEG	POS	0.82	Recent	POS	0.61	39	3.2163	3.5408	90.8354
118630	F	C	Zambia	25+	N/A	POS	POS	N/A	N/A	N/A	2	39	3.4192	3.6352	94.0581
118629	M	C	Zambia	25+		NEG	NEG	1.09	N/A	N/A	N/A	N/A	N/A	N/A	N/A
118628	M	C	Zambia	25+		NEG	NEG	0.81	N/A	N/A	N/A	N/A	N/A	N/A	N/A
118627	F	C	Zambia	25+		NEG	NEG	0.84	N/A	N/A	N/A	N/A	N/A	N/A	N/A
118626	F	C	Zambia	25+	N/A	POS	POS	N/A	N/A	N/A	3.84	39	3.4408	3.413	100.815
118625	F	C	Zambia	18-24		NEG	NEG	0.82	N/A	N/A	N/A	N/A	N/A	N/A	N/A
118624	F	C	Zambia	18-24		NEG	NEG	0.81	N/A	N/A	N/A	N/A	N/A	N/A	N/A
118623	F	C	Zambia	18-24		NEG	NEG	0.82	N/A	N/A	N/A	N/A	N/A	N/A	N/A
118622	F	C	Zambia	25+	N/A	POS	POS	N/A	N/A	N/A	3.6	39	3.3829	3.4	99.4971
118621	F	C	Zambia	25+		NEG	NEG	0.95	N/A	N/A	N/A	N/A	N/A	N/A	N/A
118620	F	C	Zambia	25+	N/A	POS	POS	N/A	LT	POS	3.94	87110	3.3823	3.5623	94.9471
118619	M	C	Zambia	25+		NEG	NEG	0.83	N/A	N/A	N/A	N/A	N/A	N/A	N/A
118618	F	C	Zambia	18-24		NEG	NEG	0.8	N/A	N/A	N/A	N/A	N/A	N/A	N/A
118617	F	C	Zambia	18-24		NEG	NEG	0.81	N/A	N/A	N/A	N/A	N/A	N/A	N/A
118616	M	C	Zambia	25+	N/A	POS	POS	N/A	LT	POS	4	39	3.4083	3.4078	100.015
118615	F	C	Zambia	18-24		NEG	NEG	0.8	N/A	N/A	N/A	N/A	N/A	N/A	N/A
118614	F	C	Zambia	18-24		NEG	NEG	0.83	N/A	N/A	N/A	N/A	N/A	N/A	N/A
118613	M	C	Zambia	25+		NEG	NEG	0.87	N/A	N/A	N/A	N/A	N/A	N/A	N/A
118612	M	A	Zambia	18-24		NEG	NEG	1.22	N/A	N/A	N/A	N/A	N/A	N/A	N/A
118611	F	A	Zambia	25+		NEG	NEG	1.13	N/A	N/A	N/A	N/A	N/A	N/A	N/A
118610	F	A	Zambia	25+	N/A	POS	POS	N/A	N/A	N/A	2.46	39	3.395	3.6243	93.6733
118609	F	A	Zambia	18-24		NEG	NEG	1.11	N/A	N/A	N/A	N/A	N/A	N/A	N/A
118608	F	A	Zambia	25+	N/A	POS	POS	N/A	N/A	N/A	3.67	39	3.3701	3.6181	93.1456
118607	F	A	Zambia	18-24		NEG	NEG	1.13	N/A	N/A	N/A	N/A	N/A	N/A	N/A
118606	F	A	Zambia	18-24		NEG	NEG	1.15	N/A	N/A	N/A	N/A	N/A	N/A	N/A
118605	M	B	Zambia	25+		NEG	NEG	0.65	N/A	N/A	N/A	N/A	N/A	N/A	N/A
118604	F	B	Zambia	25+		NEG	NEG	0.66	N/A	N/A	N/A	N/A	N/A	N/A	N/A
118603	F	B	Zambia	18-24		NEG	NEG	1.02	N/A	N/A	N/A	N/A	N/A	N/A	N/A
118602	F	B	Zambia	25+	N/A	POS	POS	N/A	N/A	N/A	1.33	39	1.9053	3.3	57.7364
118601	F	B	Zambia	25+	N/A	POS	POS	N/A	Recent	POS	1.4	39	3.2436	3.523	92.0693
118600	M	B	Zambia	18-24		NEG	NEG	1.22	N/A	N/A	N/A	N/A	N/A	N/A	N/A
118599	F	B	Zambia	18-24		NEG	NEG	1.16	N/A	N/A	N/A	N/A	N/A	N/A	N/A
118598	M	B	Zambia	25+		NEG	NEG	1.12	N/A	N/A	N/A	N/A	N/A	N/A	N/A
118597	F	B	Zambia	25+		NEG	NEG	1.31	N/A	N/A	N/A	N/A	N/A	N/A	N/A
118596	M	B	Zambia	25+	N/A	POS	POS	N/A	LT	POS	4.26	17770	3.3791	3.6114	93.5676
118595	F	B	Zambia	18-24		NEG	NEG	1.28	N/A	N/A	N/A	N/A	N/A	N/A	N/A
118594	M	B	Zambia	25+		NEG	NEG	1.29	N/A	N/A	N/A	N/A	N/A	N/A	N/A
118593	F	C	Zambia	18-24	N/A	POS	POS	N/A	N/A	N/A	4.64	420	3.3967	3.347	101.485
118592	M	C	Zambia	25+		NEG	NEG	0.83	N/A	N/A	N/A	N/A	N/A	N/A	N/A
118591	F	C	Zambia	25+		NEG	NEG	0.79	N/A	N/A	N/A	N/A	N/A	N/A	N/A
118590	M	C	Zambia	18-24		NEG	NEG	1.12	N/A	N/A	N/A	N/A	N/A	N/A	N/A
118589	F	C	Zambia	25+		NEG	NEG	1.11	N/A	N/A	N/A	N/A	N/A	N/A	N/A
118588	F	C	Zambia	25+		NEG	NEG	0.73	N/A	N/A	N/A	N/A	N/A	N/A	N/A
118587	F	C	Zambia	18-24		NEG	NEG	0.59	N/A	N/A	N/A	N/A	N/A	N/A	N/A
118586	F	C	Zambia	25+		NEG	NEG	0.61	N/A	N/A	N/A	N/A	N/A	N/A	N/A
118585	M	C	Zambia	25+	N/A	POS	POS	N/A	LT	POS	3.17	1580	3.3635	3.3735	99.7036
118584	F	C	Zambia	18-24		NEG	NEG	0.57	N/A	N/A	N/A	N/A	N/A	N/A	N/A
118583	M	C	Zambia	25+		NEG	NEG	0.59	N/A	N/A	N/A	N/A	N/A	N/A	N/A
118582	F	C	Zambia	25+	N/A	POS	POS	N/A	N/A	N/A	3.66	39	3.4485	3.3727	102.247
118581	F	C	Zambia	18-24		NEG	NEG	0.7	N/A	N/A	N/A	N/A	N/A	N/A	N/A
118580	F	C	Zambia	25+		NEG	NEG	0.89	N/A	N/A	N/A	N/A	N/A	N/A	N/A
118579	M	C	Zambia	25+	N/A	POS	POS	N/A	LT	POS	4.44	1610	3.3316	3.3497	99.4597
118578	F	C	Zambia	25+	N/A	POS	POS	N/A	N/A	N/A	4.39	39	3.3302	3.371	98.7897
118577	M	C	Zambia	25+		NEG	NEG	1.12	N/A	N/A	N/A	N/A	N/A	N/A	N/A
118576	F	C	Zambia	25+		NEG	NEG	1	N/A	N/A	N/A	N/A	N/A	N/A	N/A
118575	M	C	Zambia	18-24		NEG	NEG	1.05	N/A	N/A	N/A	N/A	N/A	N/A	N/A
118574	F	C	Zambia	18-24		NEG	NEG	0.87	N/A	N/A	N/A	N/A	N/A	N/A	N/A
118573	M	C	Zambia	25+		NEG	NEG	0.85	N/A	N/A	N/A	N/A	N/A	N/A	N/A
118572	F	C	Zambia	18-24		NEG	NEG	0.76	N/A	N/A	N/A	N/A	N/A	N/A	N/A
118571	M	A	Zambia	25+		NEG	NEG	1.28	N/A	N/A	N/A	N/A	N/A	N/A	N/A
118570	F	A	Zambia	25+		NEG	NEG	1.27	N/A	N/A	N/A	N/A	N/A	N/A	N/A
118569	M	A	Zambia	18-24		NEG	NEG	1.27	N/A	N/A	N/A	N/A	N/A	N/A	N/A
118568	F	A	Zambia	25+	N/A	POS	POS	N/A	N/A	N/A	3.19	39	3.3132	3.3261	99.6122
118567	F	A	Zambia	25+		NEG	NEG	1.27	N/A	N/A	N/A	N/A	N/A	N/A	N/A
118566	F	A	Zambia	25+	NEG	NEG	POS	1.28	LT	POS	5.81	39700	3.4001	3.3877	100.366
118565	M	A	Zambia	25+		NEG	NEG	1.54	N/A	N/A	N/A	N/A	N/A	N/A	N/A
118564	F	A	Zambia	25+	N/A	POS	POS	N/A	LT	POS	5.09	4560	3.3723	3.3758	99.8963
118563	F	A	Zambia	25+		NEG	NEG	1.45	N/A	N/A	N/A	N/A	N/A	N/A	N/A
118562	F	A	Zambia	25+		NEG	NEG	1.43	N/A	N/A	N/A	N/A	N/A	N/A	N/A
118561	M	A	Zambia	25+	N/A	POS	POS	N/A	N/A	N/A	2.57	39	3.3955	3.4223	99.2169
118560	F	A	Zambia	25+		NEG	NEG	1.28	N/A	N/A	N/A	N/A	N/A	N/A	N/A
118559	M	A	Zambia	25+		NEG	NEG	1.28	N/A	N/A	N/A	N/A	N/A	N/A	N/A
118558	M	A	Zambia	18-24		NEG	NEG	1.45	N/A	N/A	N/A	N/A	N/A	N/A	N/A
118557	F	A	Zambia	18-24		NEG	NEG	1.29	N/A	N/A	N/A	N/A	N/A	N/A	N/A
118556	M	A	Zambia	18-24		NEG	NEG	1.48	N/A	N/A	N/A	N/A	N/A	N/A	N/A
118555	F	A	Zambia	25+		NEG	NEG	1.28	N/A	N/A	N/A	N/A	N/A	N/A	N/A
118554	F	A	Zambia	25+	N/A	POS	POS	N/A	N/A	N/A	3	39	3.3594	3.5796	93.8485
118553	F	A	Zambia	18-24	NEG	NEG	POS	1.54	Recent	POS	1.14	39	2.2862	3.3226	68.8076
118552	F	A	Zambia	25+	N/A	POS	POS	N/A	N/A	N/A	2.15	39	3.3368	3.6014	92.6529
118551	M	A	Zambia	25+		NEG	NEG	1.27	N/A	N/A	N/A	N/A	N/A	N/A	N/A
118550	F	A	Zambia	25+		NEG	NEG	1.28	N/A	N/A	N/A	N/A	N/A	N/A	N/A
118549	F	A	Zambia	25+	N/A	POS	POS	N/A	LT	POS	4.58	619320	3.4377	3.42	100.518
118548	M	A	Zambia	25+		NEG	NEG	1.28	N/A	N/A	N/A	N/A	N/A	N/A	N/A
118547	F	A	Zambia	18-24		NEG	NEG	1.28	N/A	N/A	N/A	N/A	N/A	N/A	N/A
118546	F	A	Zambia	25+		NEG	NEG	1.42	N/A	N/A	N/A	N/A	N/A	N/A	N/A
118545	M	A	Zambia	25+		NEG	NEG	1.26	N/A	N/A	N/A	N/A	N/A	N/A	N/A
118544	M	A	Zambia	18-24		NEG	NEG	1.26	N/A	N/A	N/A	N/A	N/A	N/A	N/A
118543	F	A	Zambia	25+		NEG	NEG	1.29	N/A	N/A	N/A	N/A	N/A	N/A	N/A
118542	F	A	Zambia	25+		NEG	NEG	1.26	N/A	N/A	N/A	N/A	N/A	N/A	N/A
118541	M	A	Zambia	18-24		NEG	NEG	1.3	N/A	N/A	N/A	N/A	N/A	N/A	N/A
118540	F	A	Zambia	25+	N/A	POS	POS	N/A	N/A	N/A	2.93	39	3.3238	3.3314	99.7719
118539	F	A	Zambia	18-24		NEG	NEG	1.41	N/A	N/A	N/A	N/A	N/A	N/A	N/A
118538	F	A	Zambia	25+		NEG	NEG	1.41	N/A	N/A	N/A	N/A	N/A	N/A	N/A
118537	F	A	Zambia	25+		NEG	NEG	1.54	N/A	N/A	N/A	N/A	N/A	N/A	N/A
118536	F	A	Zambia	25+	N/A	POS	POS	N/A	N/A	N/A	4.07	39	3.355	3.3868	99.0611
118535	F	A	Zambia	18-24		NEG	NEG	1.28	N/A	N/A	N/A	N/A	N/A	N/A	N/A
118534	F	A	Zambia	25+		NEG	NEG	1.43	N/A	N/A	N/A	N/A	N/A	N/A	N/A
118533	F	A	Zambia	18-24		NEG	NEG	1.11	N/A	N/A	N/A	N/A	N/A	N/A	N/A
118532	F	A	Zambia	25+		NEG	NEG	1.46	N/A	N/A	N/A	N/A	N/A	N/A	N/A
118531	M	A	Zambia	25+	N/A	POS	POS	N/A	N/A	N/A	2.47	39	3.3184	3.3891	97.9139
118530	F	A	Zambia	25+		NEG	NEG	1.26	N/A	N/A	N/A	N/A	N/A	N/A	N/A
118529	M	A	Zambia	18-24		NEG	NEG	1.26	N/A	N/A	N/A	N/A	N/A	N/A	N/A
118528	M	A	Zambia	18-24		NEG	NEG	1.51	N/A	N/A	N/A	N/A	N/A	N/A	N/A
118527	F	A	Zambia	18-24		NEG	NEG	1.26	N/A	N/A	N/A	N/A	N/A	N/A	N/A
118526	M	A	Zambia	25+	N/A	POS	POS	N/A	LT	POS	4.58	13530	3.3909	3.4106	99.4224
118525	F	A	Zambia	25+	N/A	POS	POS	N/A	LT	POS	3.19	27670	3.3737	3.5835	94.1454
118524	F	A	Zambia	18-24		NEG	NEG	1.26	N/A	N/A	N/A	N/A	N/A	N/A	N/A
118523	M	A	Zambia	25+	N/A	POS	POS	N/A	N/A	N/A	3.8	39	3.5012	3.4089	102.708
118522	M	A	Zambia	25+	N/A	POS	POS	N/A	N/A	N/A	1.1	39	3.4447	3.3682	102.271
118521	F	A	Zambia	18-24		NEG	NEG	1.4	N/A	N/A	N/A	N/A	N/A	N/A	N/A
118520	F	A	Zambia	25+	N/A	POS	POS	N/A	N/A	N/A	3.1	39	3.3111	3.3412	99.0991
118519	F	A	Zambia	25+		NEG	NEG	1.26	N/A	N/A	N/A	N/A	N/A	N/A	N/A
118518	M	A	Zambia	25+		NEG	NEG	1.26	N/A	N/A	N/A	N/A	N/A	N/A	N/A
118517	M	A	Zambia	25+		NEG	NEG	1.36	N/A	N/A	N/A	N/A	N/A	N/A	N/A
118516	M	A	Zambia	25+		NEG	NEG	1.25	N/A	N/A	N/A	N/A	N/A	N/A	N/A
118515	M	A	Zambia	25+		NEG	NEG	1.33	N/A	N/A	N/A	N/A	N/A	N/A	N/A
118514	M	A	Zambia	25+	N/A	POS	POS	N/A	LT	POS	3.5	24670	3.379	3.537	95.5329
118513	F	A	Zambia	18-24		NEG	NEG	1.4	N/A	N/A	N/A	N/A	N/A	N/A	N/A
118512	F	A	Zambia	25+	N/A	POS	POS	N/A	N/A	N/A	3.87	39	3.246	3.3762	96.1436
118511	F	A	Zambia	25+	N/A	POS	POS	N/A	N/A	N/A	4.03	720	3.3417	3.5919	93.0343
118510	F	A	Zambia	25+		NEG	NEG	1.18	N/A	N/A	N/A	N/A	N/A	N/A	N/A
118509	F	A	Zambia	25+		NEG	NEG	1.17	N/A	N/A	N/A	N/A	N/A	N/A	N/A
118508	F	A	Zambia	18-24		NEG	NEG	1.17	N/A	N/A	N/A	N/A	N/A	N/A	N/A
118507	F	A	Zambia	25+		NEG	NEG	1.43	N/A	N/A	N/A	N/A	N/A	N/A	N/A
118506	F	A	Zambia	25+		NEG	NEG	1.03	N/A	N/A	N/A	N/A	N/A	N/A	N/A
118505	F	A	Zambia	18-24		NEG	NEG	1.24	N/A	N/A	N/A	N/A	N/A	N/A	N/A
118504	F	A	Zambia	25+	N/A	POS	POS	N/A	N/A	N/A	1.11	39	2.923	3.0693	95.2334
118503	F	A	Zambia	18-24		NEG	NEG	1.17	N/A	N/A	N/A	N/A	N/A	N/A	N/A
118502	M	A	Zambia	18-24		NEG	NEG	1.16	N/A	N/A	N/A	N/A	N/A	N/A	N/A
118501	F	A	Zambia	25+		NEG	NEG	1.19	N/A	N/A	N/A	N/A	N/A	N/A	N/A
118500	F	A	Zambia	25+	NEG	NEG	POS	1.24	Recent	POS	0.92	5500	1.3022	3.0335	42.9273
118499	F	A	Zambia	18-24		NEG	NEG	1.25	N/A	N/A	N/A	N/A	N/A	N/A	N/A
118498	F	A	Zambia	18-24		NEG	NEG	1.26	N/A	N/A	N/A	N/A	N/A	N/A	N/A
118497	F	A	Zambia	25+	N/A	POS	POS	N/A	LT	POS	4.24	33900	3.3313	3.3599	99.1488
118496	M	A	Zambia	25+		NEG	NEG	1.52	N/A	N/A	N/A	N/A	N/A	N/A	N/A
118495	M	A	Zambia	18-24		NEG	NEG	1.31	N/A	N/A	N/A	N/A	N/A	N/A	N/A
118494	F	A	Zambia	18-24	N/A	POS	POS	N/A	LT	POS	3.35	24140	3.4455	3.4212	100.71
118493	F	A	Zambia	25+	N/A	POS	POS	N/A	N/A	N/A	0.07	39	0.4225	0.6792	62.2055
118492	F	A	Zambia	25+		NEG	NEG	1.18	N/A	N/A	N/A	N/A	N/A	N/A	N/A
118491	F	A	Zambia	25+		NEG	NEG	1.19	N/A	N/A	N/A	N/A	N/A	N/A	N/A
118490	F	A	Zambia	25+		NEG	NEG	1.33	N/A	N/A	N/A	N/A	N/A	N/A	N/A
118489	F	A	Zambia	25+		NEG	NEG	1.31	N/A	N/A	N/A	N/A	N/A	N/A	N/A
118488	M	A	Zambia	18-24		NEG	NEG	1.35	N/A	N/A	N/A	N/A	N/A	N/A	N/A
118487	F	A	Zambia	25+	N/A	POS	POS	N/A	N/A	N/A	4.06	39	3.3478	3.6229	92.4066
118486	F	A	Zambia	25+	N/A	POS	POS	N/A	N/A	N/A	3.69	39	3.3655	3.3418	100.709
118485	F	A	Zambia	25+	N/A	POS	POS	N/A	LT	POS	4.21	85670	3.3393	3.3783	98.8456
118484	F	A	Zambia	25+		NEG	NEG	1.42	N/A	N/A	N/A	N/A	N/A	N/A	N/A
118483	F	A	Zambia	18-24		NEG	NEG	1.25	N/A	N/A	N/A	N/A	N/A	N/A	N/A
118482	F	A	Zambia	25+		NEG	NEG	1.34	N/A	N/A	N/A	N/A	N/A	N/A	N/A
118481	F	A	Zambia	25+		NEG	NEG	1.41	N/A	N/A	N/A	N/A	N/A	N/A	N/A
118480	M	A	Zambia	25+		NEG	NEG	1.42	N/A	N/A	N/A	N/A	N/A	N/A	N/A
118479	M	A	Zambia	18-24		NEG	NEG	1.34	N/A	N/A	N/A	N/A	N/A	N/A	N/A
118478	F	A	Zambia	25+	N/A	POS	POS	N/A	LT	POS	3.54	5890	3.4255	3.4021	100.688
118477	F	A	Zambia	25+		NEG	NEG	1.19	N/A	N/A	N/A	N/A	N/A	N/A	N/A
118476	F	A	Zambia	25+	N/A	POS	POS	N/A	N/A	N/A	4.61	39	3.4132	3.5896	95.0858
118475	F	A	Zambia	18-24		NEG	NEG	1.23	N/A	N/A	N/A	N/A	N/A	N/A	N/A
118474	F	A	Zambia	18-24		NEG	NEG	1.18	N/A	N/A	N/A	N/A	N/A	N/A	N/A
[truncated: 18,473 more rows]
[truncated: 1 more columns]

## Sheet: Key
Column	Description
ID	subject identifier
Sex	male or female
Arm	Study arms of the trial: A, B and C
Country	Country where the subject came from
Age	age of the subject in two catagories: 18 to 24 or >24 years of age
PC0HIV	HIV antibody testing result from initial enroll
PC12HIV	HIV antibody testing result from the 1st follow up of the study
PC24HIV	HIV antibody testing result from the 2nd follow up of the study
PC12-PC24_time	Time of follow up in years between PC12 and PC24 for all subjects who were HIV negative at PC12
Rapid Recent/LT	Result of Asanté HIV-1 Rapid Recency assay band for long term infection (presence of band): Recent = no band seen; LT = band visable
Rapid HIV Result	Result of Asanté HIV-1 Rapid Recency assay band for HIV infection (presence of band): NEG = no band seen; POS = band visable
LAg	Limiting antigen avidity assay values in normalized optical density
VL	viral load in copies/mL
DEA Abs	JHU-BioRad avidity value of the well treated with diethyl amine in optical density units
Wash Abs	JHU-BioRad avidity value of the untreated well in optical density units
BioRad_AI	JHU-BioRad avidity index, a percentage of the DEA treated well divided by the untreated well

## Sheet: tabulated data for incidence
	MAA-C	LAg+VL	Rapid+VL
Total	20472	20472	20472
HIV+	4627	4627	4627
HIV-	15845	15845	15845
VL>1000		1234	1234
VL>400	1337
LAg<2.8	1295
LAg<1.5		535
BioRad<95	1508
Rapid Recent*			72
Classified as recent	136	73	72
* only tested samples with viral loads >1000 copies/mL
